# Supplementary material for: Removal of TREX1 activity enhances CRISPR–Cas9-mediated homologous recombination
Source: Nat Biotechnol. Author manuscript; Available in PMC 2025 Jul 25. (PMC12263433; doi:10.1038/s41587-024-02356-3)
Supplement: Supplementary Table 1 [file NIHMS2092117-supplement-Supplementary_Table_1.xlsx]

## Sheet: drugz-gfpposvsbgsort
GENE	sumZ	numObs	normZ	pval_synth	rank_synth	fdr_synth	pval_supp	rank_supp	fdr_supp
TREX1	14.09	10	7.06	1	18782	1	8.22e-13	1	1.54e-08
DDX27	2.84	6	3.45	1	18781	1	0.000283	2	0.975
D2HGDH	3.29	10	3.32	1	18780	1	0.000455	3	0.975
SDHB	3	10	3.22	0.999	18779	1	0.000645	4	0.975
SNRNP25	2.66	8	3.21	0.999	18777	1	0.000664	6	0.975
SLC35E2	2.67	8	3.21	0.999	18778	1	0.000658	5	0.975
LAMB3	2.95	10	3.2	0.999	18776	1	0.000692	7	0.975
RTTN	2.35	7	3.15	0.999	18775	1	0.000812	8	0.975
FAM124A	2.4	8	3.11	0.999	18774	0.999	0.000943	9	0.975
FGD5	2.38	8	3.1	0.999	18773	0.999	0.000969	10	0.975
KIAA0100	2.56	10	3.07	0.999	18770	0.999	0.00109	13	0.975
ATP6V1G1	2.57	10	3.07	0.999	18771	0.999	0.00108	12	0.975
TMEM174	1.99	6	3.07	0.999	18772	0.999	0.00107	11	0.975
SYNGR4	1.62	4	3.06	0.999	18768	0.999	0.0011	15	0.975
SDS	2.56	10	3.06	0.999	18769	0.999	0.00109	14	0.975
GPR110	2.51	10	3.05	0.999	18767	0.999	0.00116	16	0.975
GPR112	2.2	8	3.03	0.999	18766	0.999	0.00122	17	0.975
IREB2	2.39	10	3.01	0.999	18764	0.999	0.00132	19	0.975
DDX52	2.02	7	3.01	0.999	18765	0.999	0.00129	18	0.975
RSPH4A	2.34	10	2.99	0.999	18762	0.999	0.0014	21	0.975
LRRC34	2.35	10	2.99	0.999	18763	0.999	0.00138	20	0.975
LYZL1	2.07	8	2.98	0.999	18761	0.999	0.00144	22	0.975
ARIH2OS	1.45	4	2.97	0.999	18760	0.999	0.00148	23	0.975
CDT1	1.9	7	2.96	0.998	18759	0.999	0.00153	24	0.975
ATOX1	2.16	10	2.92	0.998	18758	0.999	0.00172	25	0.975
ZDHHC3	2.11	10	2.91	0.998	18757	0.999	0.00181	26	0.975
C14orf79	2.04	10	2.88	0.998	18756	0.999	0.00196	27	0.975
PPIL2	1.78	8	2.87	0.998	18754	0.999	0.00206	29	0.975
GTF2IRD1	2	10	2.87	0.998	18755	0.999	0.00206	28	0.975
PSTPIP2	1.96	10	2.86	0.998	18750	0.999	0.00215	33	0.975
AIF1	1.96	10	2.86	0.998	18751	0.999	0.00213	32	0.975
IL17B	1.98	10	2.86	0.998	18752	0.999	0.00209	31	0.975
PALM3	1.77	8	2.86	0.998	18753	0.999	0.00209	30	0.975
ZNF830	1.47	6	2.84	0.998	18749	0.999	0.00229	34	0.975
MIEF1	1.77	10	2.79	0.997	18748	0.999	0.00262	35	0.975
ZNF181	1.73	10	2.78	0.997	18747	0.999	0.00275	36	0.975
SCD5	1.7	10	2.77	0.997	18743	0.999	0.00283	40	0.975
GLMN	1.33	6	2.77	0.997	18744	0.999	0.0028	39	0.975
RFX6	1.72	10	2.77	0.997	18745	0.999	0.00279	38	0.975
RIC8B	1.72	10	2.77	0.997	18746	0.999	0.00278	37	0.975
P2RY14	1.59	9	2.76	0.997	18742	0.999	0.00292	41	0.975
STARD7	1.65	10	2.75	0.997	18741	0.999	0.00297	42	0.975
BCAM	1.46	8	2.74	0.997	18740	0.999	0.00304	43	0.975
PPIF	1.6	10	2.73	0.997	18739	0.999	0.00317	44	0.975
SLFN12	1.56	10	2.72	0.997	18734	0.999	0.00327	49	0.975
NSMAF	1.49	9	2.72	0.997	18735	0.999	0.00326	48	0.975
CCDC62	1.4	8	2.72	0.997	18736	0.999	0.00325	47	0.975
TMC4	1.49	9	2.72	0.997	18737	0.999	0.00325	46	0.975
ZBED1	1	4	2.72	0.997	18738	0.999	0.00322	45	0.975
HAUS6	0.84	3	2.71	0.997	18731	0.999	0.00337	52	0.975
ACCSL	1.38	8	2.71	0.997	18732	0.999	0.00336	51	0.975
SLC35G2	1.38	8	2.71	0.997	18733	0.999	0.00334	50	0.975
KAAG1	0.66	2	2.69	0.996	18729	0.999	0.00362	54	0.975
USP19	1.48	10	2.69	0.996	18730	0.999	0.00357	53	0.975
CACNA1D	1.46	10	2.68	0.996	18727	0.999	0.00364	56	0.975
POMC	1.46	10	2.68	0.996	18728	0.999	0.00364	55	0.975
SLC35B1	1.41	10	2.67	0.996	18725	0.999	0.00383	58	0.975
TTBK2	1.41	10	2.67	0.996	18726	0.999	0.00382	57	0.975
GTSF1L	1.32	9	2.66	0.996	18722	0.999	0.00392	61	0.975
CUX2	1.39	10	2.66	0.996	18723	0.999	0.00392	60	0.975
ZNF605	1.41	10	2.66	0.996	18724	0.999	0.00386	59	0.975
MESP1	1.38	10	2.65	0.996	18721	0.999	0.00397	62	0.975
PRDM9	1.32	10	2.64	0.996	18718	0.999	0.0042	65	0.975
MED17	1.11	7	2.64	0.996	18719	0.999	0.00416	64	0.975
SNPH	1.34	10	2.64	0.996	18720	0.999	0.00412	63	0.975
LZTS1	1.29	10	2.63	0.996	18714	0.999	0.00432	69	0.975
OCA2	0.92	5	2.63	0.996	18715	0.999	0.00429	68	0.975
TTC30B	1.31	10	2.63	0.996	18716	0.999	0.00426	67	0.975
NISCH	1.02	6	2.63	0.996	18717	0.999	0.00425	66	0.975
NMNAT2	1.26	10	2.62	0.996	18712	0.999	0.00446	71	0.975
FAM209A	1.15	8	2.62	0.996	18713	0.999	0.00434	70	0.975
ALG13	1.26	10	2.61	0.996	18710	0.999	0.00449	73	0.975
ZNF134	1.2	9	2.61	0.996	18711	0.999	0.00448	72	0.975
ZBTB8OS	1.08	8	2.6	0.995	18707	0.999	0.00472	76	0.975
ANO2	1.09	8	2.6	0.995	18708	0.999	0.00466	75	0.975
OTOR	0.95	6	2.6	0.995	18709	0.999	0.00462	74	0.975
CD1E	1.13	9	2.59	0.995	18705	0.999	0.00482	78	0.975
ZXDB	1.19	10	2.59	0.995	18706	0.999	0.00481	77	0.975
ALDH2	1.15	10	2.58	0.995	18702	0.999	0.005	81	0.975
KCTD12	1.16	10	2.58	0.995	18703	0.999	0.00498	80	0.975
PRRG3	1.1	9	2.58	0.995	18704	0.999	0.00496	79	0.975
CATSPER4	0.87	6	2.57	0.995	18699	0.999	0.00515	84	0.975
GID8	0.71	4	2.57	0.995	18700	0.999	0.00515	83	0.975
C2orf66	1.14	10	2.57	0.995	18701	0.999	0.00504	82	0.975
FGF4	1.1	10	2.56	0.995	18697	0.999	0.00527	86	0.975
GPR153	0.78	5	2.56	0.995	18698	0.999	0.00524	85	0.975
HP	0.89	7	2.55	0.995	18695	0.999	0.00546	88	0.975
PLK1	0.96	8	2.55	0.995	18696	0.999	0.00538	87	0.975
TICRR	0.57	3	2.54	0.994	18693	0.999	0.00556	90	0.975
ST3GAL6	1.15	12	2.54	0.994	18694	0.999	0.0055	89	0.975
COL26A1	1.01	10	2.53	0.994	18692	0.999	0.00572	91	0.975
ZBTB5	0.98	10	2.52	0.994	18691	0.999	0.00593	92	0.975
PNCK	0.96	10	2.51	0.994	18689	0.999	0.00602	94	0.975
MAGED4B	0.43	2	2.51	0.994	18690	0.999	0.00602	93	0.975
ITIH5	0.93	10	2.5	0.994	18686	0.999	0.00625	97	0.975
SMARCA5	0.88	9	2.5	0.994	18687	0.999	0.00622	96	0.975
CRHR2	0.94	10	2.5	0.994	18688	0.999	0.00613	95	0.975
AFF2	0.8	8	2.49	0.994	18683	0.999	0.00646	100	0.975
ATPIF1	0.91	10	2.49	0.994	18684	0.999	0.00634	99	0.975
CLSTN1	0.91	10	2.49	0.994	18685	0.999	0.00631	98	0.975
POU2AF1	0.73	7	2.48	0.993	18681	0.999	0.00657	102	0.975
CDKN2B	0.88	10	2.48	0.993	18682	0.999	0.0065	101	0.975
NHP2L1	0.84	10	2.47	0.993	18677	0.999	0.00681	106	0.975
PTPRF	0.84	10	2.47	0.993	18678	0.999	0.00676	105	0.975
RALY	0.85	10	2.47	0.993	18679	0.999	0.00674	104	0.975
PCDHGA9	0.76	8	2.47	0.993	18680	0.999	0.00672	103	0.975
ZNF280B	0.8	10	2.46	0.993	18673	0.999	0.00703	110	0.975
SOS1	0.81	10	2.46	0.993	18674	0.999	0.00701	109	0.975
HCRT	0.82	10	2.46	0.993	18675	0.999	0.0069	108	0.975
DHH	0.82	10	2.46	0.993	18676	0.999	0.00689	107	0.975
CT62	0.78	10	2.45	0.993	18671	0.999	0.0072	112	0.975
ANKRD13D	0.8	10	2.45	0.993	18672	0.999	0.00708	111	0.975
CDKN2AIPNL	0.74	10	2.44	0.993	18668	0.999	0.00744	115	0.975
TMEM54	0.71	9	2.44	0.993	18669	0.999	0.00744	114	0.975
ZNF764	0.75	10	2.44	0.993	18670	0.999	0.00742	113	0.975
MTF1	0.72	10	2.43	0.992	18664	0.999	0.00763	119	0.975
DIRAS1	0.73	10	2.43	0.992	18665	0.999	0.00753	118	0.975
LCMT1	0.74	10	2.43	0.993	18666	0.999	0.00748	117	0.975
GRAMD1A	0.74	10	2.43	0.993	18667	0.999	0.00746	116	0.975
TLR1	0.69	10	2.42	0.992	18660	0.999	0.00783	123	0.975
KRI1	0.7	10	2.42	0.992	18661	0.999	0.00776	122	0.975
PDE6B	0.71	10	2.42	0.992	18662	0.999	0.00768	121	0.975
TGIF2-C20orf24	0.55	6	2.42	0.992	18663	0.999	0.00768	120	0.975
CDK8	0.62	9	2.41	0.992	18658	0.999	0.00808	125	0.975
KCNE1	0.64	9	2.41	0.992	18659	0.999	0.00796	124	0.975
TTLL7	0.63	10	2.4	0.992	18651	0.999	0.00831	132	0.975
ANKZF1	0.6	9	2.4	0.992	18652	0.999	0.00826	131	0.975
CFL2	0.64	10	2.4	0.992	18653	0.999	0.00823	130	0.975
PSMD4	0.61	9	2.4	0.992	18654	0.999	0.00821	129	0.975
MMP9	0.65	10	2.4	0.992	18655	0.999	0.00816	128	0.975
ACKR2	0.65	10	2.4	0.992	18656	0.999	0.00815	127	0.975
CCDC126	0.65	10	2.4	0.992	18657	0.999	0.00812	126	0.975
SHOX	0.6	10	2.39	0.991	18648	0.999	0.00853	135	0.975
RNF11	0.61	10	2.39	0.992	18649	0.999	0.00849	134	0.975
CPS1	0.44	5	2.39	0.992	18650	0.999	0.00832	133	0.975
ARHGAP6	0.58	10	2.38	0.991	18645	0.999	0.00869	138	0.975
NUDT14	0.46	6	2.38	0.991	18646	0.999	0.00863	137	0.975
ZFYVE19	0.53	8	2.38	0.991	18647	0.999	0.00859	136	0.975
PCSK1	0.55	10	2.37	0.991	18643	0.998	0.00899	140	0.975
TMEM39B	0.57	10	2.37	0.991	18644	0.999	0.00879	139	0.975
BOLL	0.52	10	2.36	0.991	18636	0.998	0.00919	147	0.975
ORAOV1	0.44	7	2.36	0.991	18637	0.998	0.00916	146	0.975
SLC39A7	0.47	8	2.36	0.991	18638	0.998	0.00916	145	0.975
NIP7	0.41	6	2.36	0.991	18639	0.998	0.00914	144	0.975
TRIM49C	0.34	4	2.36	0.991	18640	0.998	0.00911	143	0.975
SPRY2	0.54	10	2.36	0.991	18641	0.998	0.00908	142	0.975
THUMPD3	0.54	10	2.36	0.991	18642	0.998	0.00907	141	0.975
PPP2R3B	0.5	10	2.35	0.991	18631	0.998	0.00939	152	0.975
PPIL1	0.5	10	2.35	0.991	18632	0.998	0.00936	151	0.975
BHMT	0.5	10	2.35	0.991	18633	0.998	0.00936	150	0.975
LIAS	0.45	8	2.35	0.991	18634	0.998	0.00935	149	0.975
EGR2	0.48	9	2.35	0.991	18635	0.998	0.0093	148	0.975
PCMTD1	0.43	8	2.34	0.99	18630	0.998	0.00957	153	0.975
TXNDC17	0.43	10	2.33	0.99	18626	0.998	0.01	157	0.975
TSPYL4	0.43	10	2.33	0.99	18627	0.998	0.00999	156	0.975
CXorf65	0.44	10	2.33	0.99	18628	0.998	0.00989	155	0.975
MCM10	0.35	6	2.33	0.99	18629	0.998	0.00986	154	0.975
MRPS25	0.4	10	2.32	0.99	18621	0.998	0.0102	162	0.975
PDZD8	0.41	10	2.32	0.99	18622	0.998	0.0102	161	0.975
ALKBH6	0.37	8	2.32	0.99	18623	0.998	0.0101	160	0.975
PLEKHA6	0.42	10	2.32	0.99	18624	0.998	0.0101	159	0.975
CCDC42	0.42	10	2.32	0.99	18625	0.998	0.0101	158	0.975
ERC1	0.38	10	2.31	0.99	18617	0.998	0.0105	166	0.975
ARID4A	0.38	10	2.31	0.99	18618	0.998	0.0105	165	0.975
AOC2	0.36	9	2.31	0.99	18619	0.998	0.0105	164	0.975
HIST3H2A	0.39	10	2.31	0.99	18620	0.998	0.0104	163	0.975
CEACAM20	0.34	9	2.3	0.989	18615	0.998	0.0107	168	0.975
ACSBG2	0.36	10	2.3	0.989	18616	0.998	0.0107	167	0.975
CDK10	0.33	10	2.29	0.989	18612	0.998	0.011	171	0.975
ZCWPW1	0.33	10	2.29	0.989	18613	0.998	0.011	170	0.975
ZNF695	0.34	10	2.29	0.989	18614	0.998	0.0109	169	0.975
KCTD19	0.29	10	2.28	0.989	18606	0.998	0.0114	177	0.975
KCNC2	0.29	10	2.28	0.989	18607	0.998	0.0114	176	0.975
FAM124B	0.23	6	2.28	0.989	18608	0.998	0.0113	175	0.975
MRGPRX3	0.27	8	2.28	0.989	18609	0.998	0.0112	174	0.975
UTP14A	0.27	8	2.28	0.989	18610	0.998	0.0112	173	0.975
TSPAN7	0.24	6	2.28	0.989	18611	0.998	0.0112	172	0.975
SETD9	0.26	10	2.27	0.988	18598	0.998	0.0117	185	0.975
RCOR2	0.26	10	2.27	0.988	18599	0.998	0.0117	184	0.975
EIF1AD	0.26	10	2.27	0.988	18600	0.998	0.0117	183	0.975
CD163L1	0.17	4	2.27	0.988	18601	0.998	0.0116	182	0.975
SOBP	0.26	9	2.27	0.988	18602	0.998	0.0116	181	0.975
TTC7A	0.13	2	2.27	0.989	18603	0.998	0.0115	180	0.975
MPPED1	0.25	8	2.27	0.989	18604	0.998	0.0115	179	0.975
TMEM161B	0.28	10	2.27	0.989	18605	0.998	0.0115	178	0.975
FEM1A	0.23	10	2.26	0.988	18595	0.998	0.012	188	0.975
CCDC116	0.23	10	2.26	0.988	18596	0.998	0.012	187	0.975
STARD3	0.21	8	2.26	0.988	18597	0.998	0.012	186	0.975
POU5F1B	0.18	8	2.25	0.988	18589	0.998	0.0123	194	0.975
OR8B4	0.21	10	2.25	0.988	18590	0.998	0.0122	193	0.975
KLHL42	0.22	10	2.25	0.988	18591	0.998	0.0122	192	0.975
OR4A5	0.19	7	2.25	0.988	18592	0.998	0.0121	191	0.975
HES7	0.22	10	2.25	0.988	18593	0.998	0.0121	190	0.975
NSDHL	0.22	10	2.25	0.988	18594	0.998	0.0121	189	0.975
PBXIP1	0.14	7	2.24	0.987	18583	0.998	0.0127	200	0.975
BHLHA9	0.17	10	2.24	0.987	18584	0.998	0.0126	199	0.975
LOC441155	0.12	5	2.24	0.987	18585	0.998	0.0126	198	0.975
PCDHA7	0.17	8	2.24	0.988	18586	0.998	0.0125	197	0.975
IL17F	0.19	10	2.24	0.988	18587	0.998	0.0124	196	0.975
ESRP1	0.2	10	2.24	0.988	18588	0.998	0.0124	195	0.975
BIRC2	0.14	10	2.23	0.987	18575	0.998	0.013	208	0.975
PRR5-ARHGAP8	0.06	2	2.23	0.987	18576	0.998	0.013	207	0.975
TCTN1	0.13	8	2.23	0.987	18577	0.998	0.0129	206	0.975
EVC	0.12	6	2.23	0.987	18578	0.998	0.0129	205	0.975
NSUN6	0.15	10	2.23	0.987	18579	0.998	0.0129	204	0.975
PRPF31	0.13	7	2.23	0.987	18580	0.998	0.0129	203	0.975
GINS3	0.16	10	2.23	0.987	18581	0.998	0.0128	202	0.975
TMEM26	0.17	10	2.23	0.987	18582	0.998	0.0127	201	0.975
KLHL17	0.11	10	2.22	0.987	18567	0.998	0.0134	216	0.975
MYRFL	0.11	10	2.22	0.987	18568	0.998	0.0134	215	0.975
GSTT2B	0.05	2	2.22	0.987	18569	0.998	0.0133	214	0.975
POU4F2	0.12	10	2.22	0.987	18570	0.998	0.0133	213	0.975
GUCA1B	0.12	10	2.22	0.987	18571	0.998	0.0133	212	0.975
C19orf81	0.11	8	2.22	0.987	18572	0.998	0.0132	211	0.975
THSD1	0.12	8	2.22	0.987	18573	0.998	0.0131	210	0.975
GOPC	0.14	10	2.22	0.987	18574	0.998	0.0131	209	0.975
DOCK2	0.09	10	2.21	0.986	18564	0.998	0.0136	219	0.975
SLC9A7	0.1	10	2.21	0.986	18565	0.998	0.0135	218	0.975
ZNF460	0.11	10	2.21	0.987	18566	0.998	0.0134	217	0.975
ZNF622	0.05	10	2.2	0.986	18558	0.998	0.0141	225	0.975
UNC80	0.06	10	2.2	0.986	18559	0.998	0.014	224	0.975
C1orf216	0.07	10	2.2	0.986	18560	0.998	0.0139	223	0.975
SEC61A2	0.07	10	2.2	0.986	18561	0.998	0.0139	222	0.975
UVSSA	0.07	10	2.2	0.986	18562	0.998	0.0138	221	0.975
EML5	0.08	10	2.2	0.986	18563	0.998	0.0138	220	0.975
TIMM23B	0.02	4	2.19	0.986	18553	0.998	0.0143	230	0.975
FANCG	0.04	10	2.19	0.986	18554	0.998	0.0143	229	0.975
OR52D1	0.03	7	2.19	0.986	18555	0.998	0.0142	228	0.975
ADRA2A	0.05	10	2.19	0.986	18556	0.998	0.0141	227	0.975
TCTEX1D1	0.04	6	2.19	0.986	18557	0.998	0.0141	226	0.975
UBE2O	0	10	2.18	0.985	18548	0.998	0.0147	235	0.975
COL6A6	0.01	7	2.18	0.985	18549	0.998	0.0146	234	0.975
GDF3	0.01	9	2.18	0.985	18550	0.998	0.0146	233	0.975
PARD6G	0.01	10	2.18	0.985	18551	0.998	0.0146	232	0.975
GIMD1	0.02	10	2.18	0.985	18552	0.998	0.0145	231	0.975
GPRIN3	-0.02	10	2.17	0.985	18545	0.998	0.0151	238	0.975
KIAA1468	-0.02	10	2.17	0.985	18546	0.998	0.015	237	0.975
SLC25A38	-0.01	10	2.17	0.985	18547	0.998	0.0148	236	0.975
MRPL27	-0.06	10	2.16	0.984	18538	0.997	0.0156	245	0.975
YAF2	-0.06	10	2.16	0.985	18539	0.997	0.0155	244	0.975
OR5B21	-0.05	9	2.16	0.985	18540	0.997	0.0154	243	0.975
STK36	-0.05	9	2.16	0.985	18541	0.997	0.0154	242	0.975
MCTP1	-0.04	9	2.16	0.985	18542	0.997	0.0153	241	0.975
LHX1	-0.04	10	2.16	0.985	18543	0.997	0.0153	240	0.975
SPON1	-0.04	10	2.16	0.985	18544	0.997	0.0153	239	0.975
EDDM3B	-0.08	8	2.15	0.984	18530	0.997	0.0159	253	0.975
TLCD2	-0.09	10	2.15	0.984	18531	0.997	0.0159	252	0.975
MUC2	-0.08	10	2.15	0.984	18532	0.997	0.0158	251	0.975
TTC27	-0.06	7	2.15	0.984	18533	0.997	0.0158	250	0.975
ZBTB45	-0.07	10	2.15	0.984	18534	0.997	0.0157	249	0.975
NBPF12	-0.05	6	2.15	0.984	18535	0.997	0.0156	248	0.975
MTERFD1	-0.06	10	2.15	0.984	18536	0.997	0.0156	247	0.975
C1QTNF3	-0.05	6	2.15	0.984	18537	0.997	0.0156	246	0.975
ORC5	-0.1	7	2.14	0.984	18523	0.997	0.0163	260	0.975
MT1X	-0.11	10	2.14	0.984	18524	0.997	0.0162	259	0.975
ENPP6	-0.1	10	2.14	0.984	18525	0.997	0.0162	258	0.975
PELP1	-0.1	10	2.14	0.984	18526	0.997	0.0161	257	0.975
TMEM110-MUSTN1	-0.04	2	2.14	0.984	18527	0.997	0.016	256	0.975
RGS11	-0.08	8	2.14	0.984	18528	0.997	0.016	255	0.975
BOLA2	-0.09	10	2.14	0.984	18529	0.997	0.016	254	0.975
C1QTNF2	-0.13	7	2.13	0.983	18510	0.997	0.0168	273	0.975
FANCL	-0.15	10	2.13	0.983	18511	0.997	0.0167	272	0.975
MAN2A2	-0.13	8	2.13	0.983	18512	0.997	0.0167	271	0.975
RPL9	-0.11	6	2.13	0.983	18513	0.997	0.0167	270	0.975
TIGD6	-0.14	10	2.13	0.983	18514	0.997	0.0167	269	0.975
CASP12	-0.14	10	2.13	0.983	18515	0.997	0.0167	268	0.975
C17orf80	-0.13	9	2.13	0.983	18516	0.997	0.0167	267	0.975
SNX7	-0.13	10	2.13	0.983	18517	0.997	0.0166	266	0.975
LHFPL5	-0.13	10	2.13	0.983	18518	0.997	0.0165	265	0.975
GGCX	-0.13	10	2.13	0.984	18519	0.997	0.0165	264	0.975
SLC7A10	-0.13	10	2.13	0.984	18520	0.997	0.0165	263	0.975
TMEM168	-0.12	9	2.13	0.984	18521	0.997	0.0165	262	0.975
APOC3	-0.12	9	2.13	0.984	18522	0.997	0.0165	261	0.975
DSTYK	-0.18	10	2.12	0.983	18504	0.997	0.0172	279	0.975
CUL7	-0.17	10	2.12	0.983	18505	0.997	0.0171	278	0.975
PPP1R9B	-0.15	8	2.12	0.983	18506	0.997	0.0171	277	0.975
TOR1AIP1	-0.16	10	2.12	0.983	18507	0.997	0.017	276	0.975
ACAD11	-0.16	10	2.12	0.983	18508	0.997	0.017	275	0.975
USP25	-0.16	10	2.12	0.983	18509	0.997	0.0169	274	0.975
C15orf41	-0.18	8	2.11	0.982	18494	0.997	0.0176	289	0.975
OR4F5	-0.13	4	2.11	0.982	18495	0.997	0.0176	288	0.975
ZNF195	-0.2	10	2.11	0.982	18496	0.997	0.0176	287	0.975
TRIM27	-0.2	10	2.11	0.982	18497	0.997	0.0176	286	0.975
SDE2	-0.17	7	2.11	0.982	18498	0.997	0.0176	285	0.975
RASIP1	-0.2	10	2.11	0.983	18499	0.997	0.0175	284	0.975
GNL3L	-0.16	7	2.11	0.983	18500	0.997	0.0174	283	0.975
LOC100506127	-0.19	10	2.11	0.983	18501	0.997	0.0174	282	0.975
AARS	-0.16	7	2.11	0.983	18502	0.997	0.0174	281	0.975
RABIF	-0.18	10	2.11	0.983	18503	0.997	0.0173	280	0.975
SYNC	-0.24	10	2.1	0.982	18484	0.997	0.0181	299	0.975
PPP2R5E	-0.23	10	2.1	0.982	18485	0.997	0.018	298	0.975
QRICH2	-0.2	8	2.1	0.982	18486	0.997	0.018	297	0.975
TGIF1	-0.23	10	2.1	0.982	18487	0.997	0.0179	296	0.975
PYCARD	-0.22	10	2.1	0.982	18488	0.997	0.0179	295	0.975
MICU3	-0.21	9	2.1	0.982	18489	0.997	0.0178	294	0.975
PIK3CG	-0.15	5	2.1	0.982	18490	0.997	0.0178	293	0.975
FBXO34	-0.21	10	2.1	0.982	18491	0.997	0.0177	292	0.975
THAP4	-0.21	10	2.1	0.982	18492	0.997	0.0177	291	0.975
CLEC10A	-0.21	10	2.1	0.982	18493	0.997	0.0176	290	0.975
SOWAHB	-0.26	10	2.09	0.981	18480	0.997	0.0185	303	0.975
RAB11FIP5	-0.26	10	2.09	0.982	18481	0.997	0.0185	302	0.975
FAM19A2	-0.33	16	2.09	0.982	18482	0.997	0.0184	301	0.975
FDX1L	-0.24	10	2.09	0.982	18483	0.997	0.0182	300	0.975
TRADD	-0.26	8	2.08	0.981	18468	0.997	0.019	315	0.975
LEPREL1	-0.29	10	2.08	0.981	18469	0.997	0.0189	314	0.975
ZPBP	-0.29	10	2.08	0.981	18470	0.997	0.0189	313	0.975
ADAM2	-0.29	10	2.08	0.981	18471	0.997	0.0189	312	0.975
LEMD1	-0.28	10	2.08	0.981	18472	0.997	0.0188	311	0.975
C11orf16	-0.23	7	2.08	0.981	18473	0.997	0.0188	310	0.975
CDKN1B	-0.28	10	2.08	0.981	18474	0.997	0.0187	309	0.975
SLC14A2	-0.28	10	2.08	0.981	18475	0.997	0.0187	308	0.975
MAGEA8	-0.27	10	2.08	0.981	18476	0.997	0.0186	307	0.975
DSN1	-0.21	6	2.08	0.981	18477	0.997	0.0186	306	0.975
ZNF385D	-0.27	10	2.08	0.981	18478	0.997	0.0186	305	0.975
STOX1	-0.27	10	2.08	0.981	18479	0.997	0.0186	304	0.975
MAPK15	-0.29	8	2.07	0.981	18456	0.997	0.0195	327	0.975
SLC24A3	-0.32	10	2.07	0.981	18457	0.997	0.0195	326	0.975
CCDC106	-0.29	8	2.07	0.981	18458	0.997	0.0194	325	0.975
MRPL33	-0.32	10	2.07	0.981	18459	0.997	0.0194	324	0.975
ADAMTS9	-0.32	10	2.07	0.981	18460	0.997	0.0194	323	0.975
NACAD	-0.31	10	2.07	0.981	18461	0.997	0.0193	322	0.975
TREX2	-0.1	1	2.07	0.981	18462	0.997	0.0193	321	0.975
TOMM7	-0.31	10	2.07	0.981	18463	0.997	0.0193	320	0.975
ELSPBP1	-0.26	7	2.07	0.981	18464	0.997	0.0193	319	0.975
SLC44A3	-0.29	9	2.07	0.981	18465	0.997	0.0192	318	0.975
SIX1	-0.27	8	2.07	0.981	18466	0.997	0.0191	317	0.975
SLCO4A1	-0.26	8	2.07	0.981	18467	0.997	0.019	316	0.975
TMPPE	-0.31	8	2.06	0.98	18447	0.997	0.0198	336	0.975
DCBLD2	-0.34	10	2.06	0.98	18448	0.997	0.0198	335	0.975
CTDSP2	-0.32	9	2.06	0.98	18449	0.997	0.0198	334	0.975
MAPK1	-0.34	10	2.06	0.98	18450	0.997	0.0197	333	0.975
SCNN1B	-0.33	10	2.06	0.98	18451	0.997	0.0196	332	0.975
LAX1	-0.33	10	2.06	0.98	18452	0.997	0.0196	331	0.975
KCTD6	-0.33	10	2.06	0.98	18453	0.997	0.0195	330	0.975
PTCHD2	-0.33	10	2.06	0.981	18454	0.997	0.0195	329	0.975
CTIF	-0.32	10	2.06	0.981	18455	0.997	0.0195	328	0.975
CCDC102B	-0.12	1	2.05	0.98	18439	0.997	0.0204	344	0.975
CLASP1	-0.34	8	2.05	0.98	18440	0.997	0.0204	343	0.975
VN1R2	-0.33	8	2.05	0.98	18441	0.997	0.0202	342	0.975
SI	-0.36	10	2.05	0.98	18442	0.997	0.0201	341	0.975
ZC3HAV1L	-0.3	7	2.05	0.98	18443	0.997	0.02	340	0.975
KCNQ1	-0.36	10	2.05	0.98	18444	0.997	0.02	339	0.975
CTC1	-0.28	6	2.05	0.98	18445	0.997	0.02	338	0.975
HK3	-0.25	5	2.05	0.98	18446	0.997	0.02	337	0.975
OR7E24	-0.36	8	2.04	0.979	18426	0.997	0.0209	357	0.975
PNLIPRP2	-0.4	10	2.04	0.979	18427	0.997	0.0208	356	0.975
SGTA	-0.4	10	2.04	0.979	18428	0.997	0.0208	355	0.975
PRAP1	-0.36	8	2.04	0.979	18429	0.997	0.0207	354	0.975
OARD1	-0.4	10	2.04	0.979	18430	0.997	0.0207	353	0.975
EXOC4	-0.35	8	2.04	0.979	18431	0.997	0.0206	352	0.975
EPB41L3	-0.39	10	2.04	0.979	18432	0.997	0.0206	351	0.975
TMEM198	-0.3	6	2.04	0.979	18433	0.997	0.0206	350	0.975
GPC3	-0.39	10	2.04	0.979	18434	0.997	0.0206	349	0.975
TSPAN19	-0.35	8	2.04	0.979	18435	0.997	0.0205	348	0.975
OXSR1	-0.39	10	2.04	0.979	18436	0.997	0.0205	347	0.975
IGFBP3	-0.39	10	2.04	0.979	18437	0.997	0.0205	346	0.975
RGS19	-0.38	10	2.04	0.98	18438	0.997	0.0204	345	0.975
CPVL	-0.43	10	2.03	0.979	18418	0.997	0.0214	365	0.975
USP9X	-0.43	10	2.03	0.979	18419	0.997	0.0213	364	0.975
C14orf164	-0.38	8	2.03	0.979	18420	0.997	0.0213	363	0.975
MSH2	-0.38	8	2.03	0.979	18421	0.997	0.0212	362	0.975
MBTPS1	-0.42	10	2.03	0.979	18422	0.997	0.0212	361	0.975
STX1B	-0.42	10	2.03	0.979	18423	0.997	0.0211	360	0.975
WDR12	-0.13	1	2.03	0.979	18424	0.997	0.0211	359	0.975
LOC100130705	-0.41	10	2.03	0.979	18425	0.997	0.021	358	0.975
MOB2	-0.47	10	2.02	0.978	18404	0.997	0.0219	379	0.975
R3HDML	-0.47	10	2.02	0.978	18405	0.997	0.0219	378	0.975
STON2	-0.42	8	2.02	0.978	18406	0.997	0.0219	377	0.975
TXNRD3NB	-0.57	15	2.02	0.978	18407	0.997	0.0219	376	0.975
QRICH1	-0.46	10	2.02	0.978	18408	0.997	0.0219	375	0.975
MGRN1	-0.46	10	2.02	0.978	18409	0.997	0.0218	374	0.975
HTRA1	-0.46	10	2.02	0.978	18410	0.997	0.0218	373	0.975
HINT1	-0.45	10	2.02	0.978	18411	0.997	0.0217	372	0.975
SLC18A2	-0.45	10	2.02	0.978	18412	0.997	0.0216	371	0.975
TYMS	-0.4	8	2.02	0.978	18413	0.997	0.0216	370	0.975
ZNF416	-0.44	10	2.02	0.978	18414	0.997	0.0215	369	0.975
CXorf58	-0.4	8	2.02	0.979	18415	0.997	0.0215	368	0.975
KRT83	-0.44	10	2.02	0.979	18416	0.997	0.0215	367	0.975
LOXHD1	-0.44	10	2.02	0.979	18417	0.997	0.0214	366	0.975
GNG8	-0.49	10	2.01	0.978	18394	0.997	0.0225	389	0.975
TRAF3	-0.49	10	2.01	0.978	18395	0.997	0.0224	388	0.975
THRA	-0.49	10	2.01	0.978	18396	0.997	0.0224	387	0.975
COL11A1	-0.49	10	2.01	0.978	18397	0.997	0.0224	386	0.975
KCTD3	-0.49	10	2.01	0.978	18398	0.997	0.0224	385	0.975
RWDD4	-0.49	10	2.01	0.978	18399	0.997	0.0223	384	0.975
SLX4IP	-0.48	10	2.01	0.978	18400	0.997	0.0222	383	0.975
C15orf38-AP3S2	-0.43	8	2.01	0.978	18401	0.997	0.0222	382	0.975
COL8A1	-0.3	4	2.01	0.978	18402	0.997	0.0221	381	0.975
SUMO3	-0.47	10	2.01	0.978	18403	0.997	0.022	380	0.975
NMNAT1	-0.47	8	2	0.977	18379	0.997	0.023	404	0.975
PPP1R3D	-0.5	9	2	0.977	18380	0.997	0.023	403	0.975
CEP85	-0.37	5	2	0.977	18381	0.997	0.0229	402	0.975
TNFRSF10B	-0.52	10	2	0.977	18382	0.997	0.0229	401	0.975
HAUS3	-0.52	10	2	0.977	18383	0.997	0.0229	400	0.975
VAMP1	-0.52	10	2	0.977	18384	0.997	0.0229	399	0.975
GNPAT	-0.49	9	2	0.977	18385	0.997	0.0228	398	0.975
METTL1	-0.51	10	2	0.977	18386	0.997	0.0228	397	0.975
GPR1	-0.46	8	2	0.977	18387	0.997	0.0228	396	0.975
ECSIT	-0.51	10	2	0.977	18388	0.997	0.0228	395	0.975
PRM2	-0.51	10	2	0.977	18389	0.997	0.0227	394	0.975
IZUMO4	-0.51	10	2	0.977	18390	0.997	0.0227	393	0.975
SLC20A1	-0.51	10	2	0.977	18391	0.997	0.0227	392	0.975
F11	-0.39	6	2	0.977	18392	0.997	0.0226	391	0.975
C9orf3	-0.5	10	2	0.977	18393	0.997	0.0226	390	0.975
CRH	-0.49	8	1.99	0.976	18366	0.997	0.0235	417	0.975
C1orf74	-0.55	10	1.99	0.977	18367	0.997	0.0235	416	0.975
C14orf142	-0.55	10	1.99	0.977	18368	0.997	0.0235	415	0.975
WDR7	-0.55	10	1.99	0.977	18369	0.997	0.0234	414	0.975
BRI3BP	-0.54	10	1.99	0.977	18370	0.997	0.0233	413	0.975
CREG1	-0.54	10	1.99	0.977	18371	0.997	0.0233	412	0.975
ZNF70	-0.54	10	1.99	0.977	18372	0.997	0.0233	411	0.975
TMEM233	-0.51	9	1.99	0.977	18373	0.997	0.0232	410	0.975
CHKA	-0.53	10	1.99	0.977	18374	0.997	0.0232	409	0.975
RPL36A-HNRNPH2	-0.24	2	1.99	0.977	18375	0.997	0.0232	408	0.975
PRR4	-0.38	5	1.99	0.977	18376	0.997	0.0231	407	0.975
SLC35G6	-0.53	10	1.99	0.977	18377	0.997	0.0231	406	0.975
MYO19	-0.53	10	1.99	0.977	18378	0.997	0.0231	405	0.975
VKORC1	-0.37	4	1.98	0.976	18360	0.997	0.0241	423	0.975
TBXAS1	-0.58	10	1.98	0.976	18361	0.997	0.024	422	0.975
TMEM261	-0.52	8	1.98	0.976	18362	0.997	0.024	421	0.975
VASH2	-0.55	9	1.98	0.976	18363	0.997	0.024	420	0.975
AUNIP	-0.57	10	1.98	0.976	18364	0.997	0.0239	419	0.975
WWC3	-0.57	10	1.98	0.976	18365	0.997	0.0238	418	0.975
USP28	-0.6	10	1.97	0.976	18350	0.997	0.0244	433	0.975
KIAA1107	-0.59	10	1.97	0.976	18351	0.997	0.0244	432	0.975
UBALD2	-0.59	10	1.97	0.976	18352	0.997	0.0243	431	0.975
RASD2	-0.59	10	1.97	0.976	18353	0.997	0.0243	430	0.975
FAM174B	-0.59	10	1.97	0.976	18354	0.997	0.0242	429	0.975
LYSMD4	-0.46	6	1.97	0.976	18355	0.997	0.0242	428	0.975
C11orf54	-0.59	10	1.97	0.976	18356	0.997	0.0242	427	0.975
PCDHGC3	-0.59	10	1.97	0.976	18357	0.997	0.0242	426	0.975
RQCD1	-0.58	10	1.97	0.976	18358	0.997	0.0242	425	0.975
NEDD8-MDP1	-0.37	4	1.97	0.976	18359	0.997	0.0242	424	0.975
ZNF138	-0.57	8	1.96	0.975	18341	0.997	0.0252	442	0.975
BIRC5	-0.53	7	1.96	0.975	18342	0.997	0.0252	441	0.975
FAM120AOS	-0.63	10	1.96	0.975	18343	0.997	0.025	440	0.975
HLA-A	-0.63	10	1.96	0.975	18344	0.997	0.025	439	0.975
SLC44A1	-0.62	10	1.96	0.975	18345	0.997	0.0249	438	0.975
CDKL3	-0.81	17	1.96	0.975	18346	0.997	0.0249	437	0.975
BCL6B	-0.62	10	1.96	0.975	18347	0.997	0.0249	436	0.975
GCSAML	-0.62	10	1.96	0.975	18348	0.997	0.0248	435	0.975
ZSCAN12	-0.62	10	1.96	0.975	18349	0.997	0.0248	434	0.975
AXL	-0.67	10	1.95	0.974	18330	0.997	0.0259	453	0.975
VGF	-0.66	10	1.95	0.974	18331	0.997	0.0257	452	0.975
BCL2L15	-0.66	10	1.95	0.974	18332	0.997	0.0257	451	0.975
NOS1	-0.65	10	1.95	0.974	18333	0.997	0.0256	450	0.975
NOL10	-0.65	10	1.95	0.974	18334	0.997	0.0255	449	0.975
FAM98B	-0.36	3	1.95	0.975	18335	0.997	0.0255	448	0.975
ODF3B	-0.58	8	1.95	0.975	18336	0.997	0.0255	447	0.975
TMEM223	-0.65	10	1.95	0.975	18337	0.997	0.0254	446	0.975
MED1	-0.58	8	1.95	0.975	18338	0.997	0.0254	445	0.975
DDX50	-0.65	10	1.95	0.975	18339	0.997	0.0254	444	0.975
PNMA3	-0.54	7	1.95	0.975	18340	0.997	0.0254	443	0.975
YOD1	-0.62	8	1.94	0.974	18314	0.997	0.0265	469	0.975
PCDHB9	-0.31	2	1.94	0.974	18315	0.997	0.0265	468	0.975
ADD3	-0.7	10	1.94	0.974	18316	0.997	0.0265	467	0.975
PABPC1	-0.7	10	1.94	0.974	18317	0.997	0.0265	466	0.975
KAZALD1	-0.62	8	1.94	0.974	18318	0.997	0.0264	465	0.975
MRPL35	-0.58	7	1.94	0.974	18319	0.997	0.0264	464	0.975
LARS2	-0.69	10	1.94	0.974	18320	0.997	0.0263	463	0.975
WFDC12	-0.69	10	1.94	0.974	18321	0.997	0.0263	462	0.975
DCAF12	-0.69	10	1.94	0.974	18322	0.997	0.0263	461	0.975
PDPR	-0.65	9	1.94	0.974	18323	0.997	0.0262	460	0.975
RNF19B	-0.69	10	1.94	0.974	18324	0.997	0.0262	459	0.975
AGTR2	-0.48	5	1.94	0.974	18325	0.997	0.0262	458	0.975
CHCHD4	-0.57	7	1.94	0.974	18326	0.997	0.0262	457	0.975
GNAI2	-0.61	8	1.94	0.974	18327	0.997	0.026	456	0.975
EIF4EBP1	-0.64	9	1.94	0.974	18328	0.997	0.0259	455	0.975
TBC1D3	-0.47	5	1.94	0.974	18329	0.997	0.0259	454	0.975
ZNF233	-0.72	10	1.93	0.973	18305	0.997	0.027	478	0.975
TBRG4	-0.65	8	1.93	0.973	18306	0.997	0.027	477	0.975
MRPL16	-0.64	8	1.93	0.973	18307	0.997	0.0269	476	0.975
DBR1	-0.68	9	1.93	0.973	18308	0.997	0.0268	475	0.975
DENND3	-0.5	5	1.93	0.973	18309	0.997	0.0268	474	0.975
COPRS	-0.71	10	1.93	0.973	18310	0.997	0.0267	473	0.975
BRD1	-0.63	8	1.93	0.973	18311	0.997	0.0267	472	0.975
TPP2	-0.7	10	1.93	0.973	18312	0.997	0.0266	471	0.975
PTPRT	-0.7	10	1.93	0.973	18313	0.997	0.0266	470	0.975
CASC5	-0.75	10	1.92	0.972	18287	0.997	0.0277	496	0.975
SH3BGRL2	-0.75	10	1.92	0.972	18288	0.997	0.0277	495	0.975
SCN3A	-0.63	7	1.92	0.972	18289	0.997	0.0277	494	0.975
FABP1	-0.75	10	1.92	0.972	18290	0.997	0.0276	493	0.975
RYR2	-0.75	10	1.92	0.972	18291	0.997	0.0276	492	0.975
CERS1	-0.75	10	1.92	0.972	18292	0.997	0.0276	491	0.975
SF3B14	-0.75	10	1.92	0.972	18293	0.997	0.0275	490	0.975
SAMD4B	-0.74	10	1.92	0.972	18294	0.997	0.0275	489	0.975
POLD3	-0.47	4	1.92	0.973	18295	0.997	0.0274	488	0.975
ZNF48	-0.74	10	1.92	0.973	18296	0.997	0.0274	487	0.975
S100A11	-0.74	10	1.92	0.973	18297	0.997	0.0274	486	0.975
ATP5D	-0.66	8	1.92	0.973	18298	0.997	0.0273	485	0.975
UNC13A	-0.74	10	1.92	0.973	18299	0.997	0.0273	484	0.975
HOXB13	-0.73	10	1.92	0.973	18300	0.997	0.0273	483	0.975
PDE10A	-0.73	10	1.92	0.973	18301	0.997	0.0273	482	0.975
OR1N2	-0.69	9	1.92	0.973	18302	0.997	0.0272	481	0.975
C22orf42	-0.65	8	1.92	0.973	18303	0.997	0.0272	480	0.975
PAPOLB	-0.73	10	1.92	0.973	18304	0.997	0.0272	479	0.975
GRK6	-0.78	10	1.91	0.972	18274	0.997	0.0283	509	0.975
OR1L8	-0.74	9	1.91	0.972	18275	0.997	0.0283	508	0.975
C6orf10	-0.7	8	1.91	0.972	18276	0.997	0.0283	507	0.975
C1orf101	-0.74	9	1.91	0.972	18277	0.997	0.0283	506	0.975
NDUFAF6	-0.78	10	1.91	0.972	18278	0.997	0.0282	505	0.975
AQP12A	-0.77	10	1.91	0.972	18279	0.997	0.0282	504	0.975
RNF167	-0.73	9	1.91	0.972	18280	0.997	0.0281	503	0.975
SLC33A1	-0.77	10	1.91	0.972	18281	0.997	0.0281	502	0.975
ZNF784	-0.77	10	1.91	0.972	18282	0.997	0.028	501	0.975
PCDHAC1	-0.69	8	1.91	0.972	18283	0.997	0.028	500	0.975
SMIM22	-0.69	8	1.91	0.972	18284	0.997	0.028	499	0.975
ACTR3B	-0.77	10	1.91	0.972	18285	0.997	0.028	498	0.975
SHROOM4	-0.73	9	1.91	0.972	18286	0.997	0.028	497	0.975
ASB4	-0.81	10	1.9	0.971	18263	0.997	0.029	520	0.975
LAT	-0.81	10	1.9	0.971	18264	0.997	0.0289	519	0.975
DZIP3	-0.67	7	1.9	0.971	18265	0.997	0.0288	518	0.975
NOL9	-0.8	10	1.9	0.971	18266	0.997	0.0288	517	0.975
OR2A4	-0.66	7	1.9	0.971	18267	0.997	0.0286	516	0.975
ZSCAN2	-0.79	10	1.9	0.971	18268	0.997	0.0286	515	0.975
CLPP	-0.79	10	1.9	0.971	18269	0.997	0.0286	514	0.975
ZNF444	-0.71	8	1.9	0.971	18270	0.997	0.0285	513	0.975
CCDC11	-0.79	10	1.9	0.972	18271	0.997	0.0285	512	0.975
MINOS1-NBL1	-0.25	1	1.9	0.972	18272	0.997	0.0285	511	0.975
RBFOX1	-0.75	9	1.9	0.972	18273	0.997	0.0285	510	0.975
PTGR2	-0.84	10	1.89	0.97	18253	0.997	0.0296	530	0.975
DGKD	-0.84	10	1.89	0.97	18254	0.997	0.0296	529	0.975
OR10G8	-0.83	10	1.89	0.97	18255	0.997	0.0295	528	0.975
GLRX	-0.83	10	1.89	0.971	18256	0.997	0.0295	527	0.975
HSPA12A	-0.82	10	1.89	0.971	18257	0.997	0.0293	526	0.975
H2BFWT	-0.82	10	1.89	0.971	18258	0.997	0.0293	525	0.975
PWP2	-0.64	6	1.89	0.971	18259	0.997	0.0293	524	0.975
TOMM40	-0.82	10	1.89	0.971	18260	0.997	0.0292	523	0.975
ELMOD3	-0.82	10	1.89	0.971	18261	0.997	0.0292	522	0.975
TIAF1	-0.73	8	1.89	0.971	18262	0.997	0.0291	521	0.975
FBXO44	-0.87	10	1.88	0.97	18244	0.997	0.0303	539	0.975
PLEKHA7	-0.77	8	1.88	0.97	18245	0.997	0.0302	538	0.975
GABRE	-0.86	10	1.88	0.97	18246	0.997	0.0302	537	0.975
DISP1	-0.86	10	1.88	0.97	18247	0.997	0.0302	536	0.975
ZNF343	-0.86	10	1.88	0.97	18248	0.997	0.03	535	0.975
CYSTM1	-0.85	10	1.88	0.97	18249	0.997	0.03	534	0.975
LSM5	-1.04	15	1.88	0.97	18250	0.997	0.03	533	0.975
ZNF16	-0.84	10	1.88	0.97	18251	0.997	0.0298	532	0.975
EREG	-0.76	8	1.88	0.97	18252	0.997	0.0298	531	0.975
PRDX5	-0.9	10	1.87	0.969	18233	0.997	0.0311	550	0.975
LTV1	-0.9	10	1.87	0.969	18234	0.997	0.031	549	0.975
NBPF11	-1.23	19	1.87	0.969	18235	0.997	0.0309	548	0.975
SLC19A2	-0.8	8	1.87	0.969	18236	0.997	0.0309	547	0.975
OR1S1	-0.89	10	1.87	0.969	18237	0.997	0.0309	546	0.975
SNAPC3	-0.89	10	1.87	0.969	18238	0.997	0.0309	545	0.975
C21orf62	-0.89	10	1.87	0.969	18239	0.997	0.0308	544	0.975
PATE1	-0.84	9	1.87	0.969	18240	0.997	0.0307	543	0.975
MRAP	-0.88	10	1.87	0.969	18241	0.997	0.0306	542	0.975
TMPO	-0.88	10	1.87	0.969	18242	0.997	0.0306	541	0.975
CREB3L2	-0.88	10	1.87	0.969	18243	0.997	0.0305	540	0.975
TNFAIP2	-0.93	10	1.86	0.968	18222	0.997	0.0317	561	0.975
CYP20A1	-0.93	10	1.86	0.968	18223	0.997	0.0317	560	0.975
ATP6V1A	-0.88	9	1.86	0.968	18224	0.997	0.0317	559	0.975
WDR89	-0.82	8	1.86	0.968	18225	0.997	0.0316	558	0.975
EVX1	-0.91	10	1.86	0.969	18226	0.997	0.0314	557	0.975
SCFD1	-0.87	9	1.86	0.969	18227	0.997	0.0314	556	0.975
HAUS4	-0.65	5	1.86	0.969	18228	0.997	0.0314	555	0.975
CPN1	-0.91	10	1.86	0.969	18229	0.997	0.0313	554	0.975
PLCG2	-0.91	10	1.86	0.969	18230	0.997	0.0313	553	0.975
FGFR3	-0.9	10	1.86	0.969	18231	0.997	0.0312	552	0.975
RNF223	-0.7	6	1.86	0.969	18232	0.997	0.0311	551	0.975
ARHGAP5	-0.96	10	1.85	0.967	18209	0.997	0.0325	574	0.975
ARID5A	-0.95	10	1.85	0.968	18210	0.997	0.0323	573	0.975
C3orf70	-0.85	8	1.85	0.968	18211	0.997	0.0323	572	0.975
SLC9A4	-0.85	8	1.85	0.968	18212	0.997	0.0323	571	0.975
SAA2-SAA4	-0.3	1	1.85	0.968	18213	0.997	0.0322	570	0.975
PLSCR5	-0.85	8	1.85	0.968	18214	0.997	0.0322	569	0.975
KCNJ15	-0.94	10	1.85	0.968	18215	0.997	0.0322	568	0.975
ASPH	-0.94	10	1.85	0.968	18216	0.997	0.0321	567	0.975
SLC6A19	-0.94	10	1.85	0.968	18217	0.997	0.0321	566	0.975
ZNF184	-0.94	10	1.85	0.968	18218	0.997	0.0321	565	0.975
PRB1	-0.42	2	1.85	0.968	18219	0.997	0.032	564	0.975
SP8	-0.94	10	1.85	0.968	18220	0.997	0.032	563	0.975
VMP1	-0.93	10	1.85	0.968	18221	0.997	0.0318	562	0.975
BAMBI	-0.76	6	1.84	0.967	18195	0.997	0.0332	588	0.975
MED13	-0.99	10	1.84	0.967	18196	0.997	0.0332	587	0.975
GLI1	-0.88	8	1.84	0.967	18197	0.997	0.0332	586	0.975
CACNA2D1	-0.98	10	1.84	0.967	18198	0.997	0.0331	585	0.975
IPO9	-0.88	8	1.84	0.967	18199	0.997	0.0331	584	0.975
BMS1	-0.87	8	1.84	0.967	18200	0.997	0.033	583	0.975
MAFA	-0.97	10	1.84	0.967	18201	0.997	0.0329	582	0.975
FAM161B	-0.97	10	1.84	0.967	18202	0.997	0.0329	581	0.975
ZHX3	-0.97	10	1.84	0.967	18203	0.997	0.0329	580	0.975
UBXN4	-0.97	10	1.84	0.967	18204	0.997	0.0328	579	0.975
SLC23A3	-0.75	6	1.84	0.967	18205	0.997	0.0328	578	0.975
CS	-0.87	8	1.84	0.967	18206	0.997	0.0328	577	0.975
FBXL18	-0.97	10	1.84	0.967	18207	0.997	0.0327	576	0.975
NYAP2	-0.86	8	1.84	0.967	18208	0.997	0.0327	575	0.975
PDCD1LG2	-0.45	2	1.83	0.966	18183	0.997	0.034	600	0.975
ZNF638	-1.01	10	1.83	0.966	18184	0.997	0.0339	599	0.975
UBR5	-1.01	10	1.83	0.966	18185	0.997	0.0339	598	0.975
TLX3	-1.01	10	1.83	0.966	18186	0.997	0.0338	597	0.975
CLP1	-1.01	10	1.83	0.966	18187	0.997	0.0337	596	0.975
RNF128	-1	10	1.83	0.966	18188	0.997	0.0336	595	0.975
OR51B4	-1	10	1.83	0.966	18189	0.997	0.0336	594	0.975
FAM118A	-1	10	1.83	0.966	18190	0.997	0.0336	593	0.975
ZNF551	-0.99	10	1.83	0.967	18191	0.997	0.0334	592	0.975
FKRP	-0.99	10	1.83	0.967	18192	0.997	0.0334	591	0.975
PPP1R8	-0.99	10	1.83	0.967	18193	0.997	0.0333	590	0.975
TLE6	-0.99	10	1.83	0.967	18194	0.997	0.0333	589	0.975
METTL16	-0.81	6	1.82	0.965	18171	0.997	0.0347	612	0.975
NXPH1	-0.93	8	1.82	0.965	18172	0.997	0.0347	611	0.975
ZNF630	-1.04	10	1.82	0.965	18173	0.997	0.0347	610	0.975
MED14	-1.04	10	1.82	0.965	18174	0.997	0.0345	609	0.975
FKBP15	-1.04	10	1.82	0.965	18175	0.997	0.0345	608	0.975
ZMYND15	-0.65	4	1.82	0.965	18176	0.997	0.0345	607	0.975
CHEK2	-1.03	10	1.82	0.966	18177	0.997	0.0344	606	0.975
UBIAD1	-1.03	10	1.82	0.966	18178	0.997	0.0344	605	0.975
FFAR1	-1.03	10	1.82	0.966	18179	0.997	0.0344	604	0.975
MREG	-0.86	7	1.82	0.966	18180	0.997	0.0343	603	0.975
PKDREJ	-0.92	8	1.82	0.966	18181	0.997	0.0343	602	0.975
FAM96B	-0.91	8	1.82	0.966	18182	0.997	0.034	601	0.975
SCAF4	-1.07	10	1.81	0.964	18155	0.997	0.0355	628	0.975
GUCA1C	-1.02	9	1.81	0.965	18156	0.997	0.0355	627	0.975
LRRTM1	-1.01	9	1.81	0.965	18157	0.997	0.0355	626	0.975
SRC	-0.96	8	1.81	0.965	18158	0.997	0.0354	625	0.975
BNC1	-1.06	10	1.81	0.965	18159	0.997	0.0353	624	0.975
DCK	-1.06	10	1.81	0.965	18160	0.997	0.0352	623	0.975
MLIP	-0.95	8	1.81	0.965	18161	0.997	0.0351	622	0.975
BANF2	-1.06	10	1.81	0.965	18162	0.997	0.0351	621	0.975
PNPLA3	-1.06	10	1.81	0.965	18163	0.997	0.0351	620	0.975
TCEAL3	-1.05	10	1.81	0.965	18164	0.997	0.035	619	0.975
KATNA1	-0.94	8	1.81	0.965	18165	0.997	0.035	618	0.975
AARS2	-1.05	10	1.81	0.965	18166	0.997	0.0349	617	0.975
LEPROT	-0.47	2	1.81	0.965	18167	0.997	0.0349	616	0.975
ACTR3C	-1.05	10	1.81	0.965	18168	0.997	0.0348	615	0.975
UFC1	-1.05	10	1.81	0.965	18169	0.997	0.0348	614	0.975
TCP10	-1.05	10	1.81	0.965	18170	0.997	0.0348	613	0.975
LIMCH1	-0.98	8	1.8	0.964	18141	0.997	0.0362	642	0.975
WNT5A	-0.98	8	1.8	0.964	18142	0.997	0.0361	641	0.975
NMNAT3	-1.09	10	1.8	0.964	18143	0.997	0.0361	640	0.975
SCRN2	-1.09	10	1.8	0.964	18144	0.997	0.0361	639	0.975
MAPKAPK3	-1.09	10	1.8	0.964	18145	0.997	0.036	638	0.975
ATXN1	-1.09	10	1.8	0.964	18146	0.997	0.036	637	0.975
TRIM62	-1.09	10	1.8	0.964	18147	0.997	0.0359	636	0.975
ZNF597	-1.03	9	1.8	0.964	18148	0.997	0.0359	635	0.975
GORAB	-1.08	10	1.8	0.964	18149	0.997	0.0358	634	0.975
CDCA8	-0.84	6	1.8	0.964	18150	0.997	0.0357	633	0.975
ARL17B	-0.48	2	1.8	0.964	18151	0.997	0.0357	632	0.975
FCRL4	-1.08	10	1.8	0.964	18152	0.997	0.0357	631	0.975
APPL2	-1.08	10	1.8	0.964	18153	0.997	0.0357	630	0.975
TUBGCP2	-0.9	7	1.8	0.964	18154	0.997	0.0356	629	0.975
SSH1	-1.13	10	1.79	0.963	18130	0.997	0.037	653	0.975
TWF1	-0.87	6	1.79	0.963	18131	0.997	0.0368	652	0.975
FAM69B	-0.94	7	1.79	0.963	18132	0.997	0.0368	651	0.975
CXorf21	-1	8	1.79	0.963	18133	0.997	0.0367	650	0.975
MMADHC	-1.12	10	1.79	0.963	18134	0.997	0.0367	649	0.975
ZNF557	-1	8	1.79	0.963	18135	0.997	0.0367	648	0.975
KCNIP2	-1.11	10	1.79	0.963	18136	0.997	0.0366	647	0.975
THAP1	-1.11	10	1.79	0.963	18137	0.997	0.0365	646	0.975
GOLGA7	-1.11	10	1.79	0.964	18138	0.997	0.0364	645	0.975
SERPINH1	-1.1	10	1.79	0.964	18139	0.997	0.0363	644	0.975
FOXA3	-1.1	10	1.79	0.964	18140	0.997	0.0363	643	0.975
TAF6L	-1.03	8	1.78	0.962	18109	0.997	0.0379	674	0.975
FAM114A1	-1.03	8	1.78	0.962	18110	0.997	0.0378	673	0.975
BAI2	-0.89	6	1.78	0.962	18111	0.997	0.0378	672	0.975
EXD1	-1.03	8	1.78	0.962	18112	0.997	0.0377	671	0.975
BCL7C	-1.15	10	1.78	0.962	18113	0.997	0.0376	670	0.975
KIF3C	-1.15	10	1.78	0.962	18114	0.997	0.0376	669	0.975
HPS1	-1.15	10	1.78	0.962	18115	0.997	0.0376	668	0.975
TMPRSS12	-1.15	10	1.78	0.962	18116	0.997	0.0376	667	0.975
EIF3CL	-1.15	10	1.78	0.962	18117	0.997	0.0375	666	0.975
ASB15	-1.02	8	1.78	0.962	18118	0.997	0.0375	665	0.975
PLXNA4	-1.14	10	1.78	0.962	18119	0.997	0.0375	664	0.975
FAH	-1.14	10	1.78	0.963	18120	0.997	0.0375	663	0.975
HNRNPA2B1	-1.14	10	1.78	0.963	18121	0.997	0.0374	662	0.975
AMBN	-1.02	8	1.78	0.963	18122	0.997	0.0374	661	0.975
TMEM189-UBE2V1	-0.72	4	1.78	0.963	18123	0.997	0.0374	660	0.975
NUBPL	-1.14	10	1.78	0.963	18124	0.997	0.0373	659	0.975
ABCB7	-0.8	5	1.78	0.963	18125	0.997	0.0373	658	0.975
MROH5	-1.14	10	1.78	0.963	18126	0.997	0.0373	657	0.975
IQCF2	-1.07	9	1.78	0.963	18127	0.997	0.0372	656	0.975
ADM2	-1.13	10	1.78	0.963	18128	0.997	0.0372	655	0.975
GPR162	-1.01	8	1.78	0.963	18129	0.997	0.0371	654	0.975
SPDYE4	-1.06	8	1.77	0.961	18095	0.997	0.0387	688	0.975
CSN1S1	-0.98	7	1.77	0.962	18096	0.997	0.0384	687	0.975
ZBTB26	-1.18	10	1.77	0.962	18097	0.997	0.0384	686	0.975
CDK3	-1.17	10	1.77	0.962	18098	0.997	0.0384	685	0.975
ANKLE2	-1.11	9	1.77	0.962	18099	0.997	0.0383	684	0.975
SEMA4F	-1.17	10	1.77	0.962	18100	0.997	0.0383	683	0.975
SAMD9	-0.74	4	1.77	0.962	18101	0.997	0.0383	682	0.975
RTF1	-1.17	10	1.77	0.962	18102	0.997	0.0383	681	0.975
KANK3	-1.17	10	1.77	0.962	18103	0.997	0.0382	680	0.975
NAA10	-0.52	2	1.77	0.962	18104	0.997	0.0382	679	0.975
H2AFB1	-1.17	10	1.77	0.962	18105	0.997	0.0382	678	0.975
PITRM1	-1.17	10	1.77	0.962	18106	0.997	0.0382	677	0.975
ANO4	-1.1	9	1.77	0.962	18107	0.997	0.0381	676	0.975
DNAJA2	-1.16	10	1.77	0.962	18108	0.997	0.038	675	0.975
TRAPPC4	-1.15	9	1.76	0.96	18079	0.997	0.0396	704	0.975
TACR1	-1.09	8	1.76	0.96	18080	0.997	0.0396	703	0.975
PET117	-0.77	4	1.76	0.961	18081	0.997	0.0395	702	0.975
SFRP4	-1.21	10	1.76	0.961	18082	0.997	0.0394	701	0.975
NDC1	-1.15	9	1.76	0.961	18083	0.997	0.0393	700	0.975
FHOD3	-1.21	10	1.76	0.961	18084	0.997	0.0393	699	0.975
OR10J3	-1.2	10	1.76	0.961	18085	0.997	0.0393	698	0.975
EIF6	-1.08	8	1.76	0.961	18086	0.997	0.0392	697	0.975
MRGBP	-1.2	10	1.76	0.961	18087	0.997	0.0392	696	0.975
TRIM55	-1.2	10	1.76	0.961	18088	0.997	0.0392	695	0.975
ARHGAP24	-1.2	10	1.76	0.961	18089	0.997	0.0392	694	0.975
TSR3	-1.2	10	1.76	0.961	18090	0.997	0.0391	693	0.975
WRAP73	-1.2	10	1.76	0.961	18091	0.997	0.0391	692	0.975
NUDCD2	-0.92	6	1.76	0.961	18092	0.997	0.0388	691	0.975
GAGE10	-1.06	8	1.76	0.961	18093	0.997	0.0388	690	0.975
C7orf72	-1.06	8	1.76	0.961	18094	0.997	0.0388	689	0.975
MRPS23	-1.18	9	1.75	0.96	18071	0.997	0.0405	712	0.975
WHSC1L1	-1.24	10	1.75	0.96	18072	0.997	0.0403	711	0.975
HMGCS1	-1.17	9	1.75	0.96	18073	0.997	0.0402	710	0.975
KANSL2	-0.68	3	1.75	0.96	18074	0.997	0.0402	709	0.975
PRDM5	-1.23	10	1.75	0.96	18075	0.997	0.04	708	0.975
ZNF678	-1.23	10	1.75	0.96	18076	0.997	0.0399	707	0.975
LILRB1	-1.02	7	1.75	0.96	18077	0.997	0.0397	706	0.975
LGALS9B	-1.22	10	1.75	0.96	18078	0.997	0.0397	705	0.975
PRNP	-1.27	10	1.74	0.959	18056	0.997	0.0413	727	0.975
CDNF	-1.27	10	1.74	0.959	18057	0.997	0.0413	726	0.975
WDR33	-1.06	7	1.74	0.959	18058	0.997	0.0412	725	0.975
SERINC4	-1.2	9	1.74	0.959	18059	0.997	0.0411	724	0.975
SCGB1D2	-0.9	5	1.74	0.959	18060	0.997	0.0411	723	0.975
GLDC	-1.27	10	1.74	0.959	18061	0.997	0.0411	722	0.975
SGK223	-1.13	8	1.74	0.959	18062	0.997	0.0411	721	0.975
B4GALNT2	-1.13	8	1.74	0.959	18063	0.997	0.041	720	0.975
NICN1	-1.26	10	1.74	0.959	18064	0.997	0.041	719	0.975
PADI4	-1.26	10	1.74	0.959	18065	0.997	0.0408	718	0.975
ORMDL1	-1.26	10	1.74	0.959	18066	0.997	0.0408	717	0.975
MEIS1	-1.25	10	1.74	0.959	18067	0.997	0.0407	716	0.975
CYR61	-1.19	9	1.74	0.959	18068	0.997	0.0407	715	0.975
TMEM229A	-1.05	7	1.74	0.959	18069	0.997	0.0406	714	0.975
FCAR	-1.12	8	1.74	0.959	18070	0.997	0.0405	713	0.975
LETM1	-1.3	10	1.73	0.958	18037	0.997	0.0422	746	0.975
SPINK13	-1.3	10	1.73	0.958	18038	0.997	0.0422	745	0.975
PSMA5	-1.16	8	1.73	0.958	18039	0.997	0.0422	744	0.975
WWP2	-1.3	10	1.73	0.958	18040	0.997	0.0422	743	0.975
FAM160A2	-1.29	10	1.73	0.958	18041	0.997	0.042	742	0.975
TMEM201	-1.29	10	1.73	0.958	18042	0.997	0.0419	741	0.975
LIPC	-1.73	18	1.73	0.958	18043	0.997	0.0419	740	0.975
PSMD12	-1.29	10	1.73	0.958	18044	0.997	0.0419	739	0.975
SLC35D3	-1.22	9	1.73	0.958	18045	0.997	0.0419	738	0.975
HDHD2	-1.29	10	1.73	0.958	18046	0.997	0.0418	737	0.975
SSR3	-1.29	10	1.73	0.958	18047	0.997	0.0418	736	0.975
CCDC136	-1.29	10	1.73	0.958	18048	0.997	0.0418	735	0.975
ATF6B	-1.28	10	1.73	0.958	18049	0.997	0.0416	734	0.975
PSD2	-1.28	10	1.73	0.958	18050	0.997	0.0416	733	0.975
IP6K1	-1.28	10	1.73	0.958	18051	0.997	0.0415	732	0.975
KCNH8	-1.28	10	1.73	0.958	18052	0.997	0.0415	731	0.975
GTSCR1	-1.14	8	1.73	0.958	18053	0.997	0.0415	730	0.975
GLOD5	-1.28	10	1.73	0.959	18054	0.997	0.0415	729	0.975
SPC25	-1.07	7	1.73	0.959	18055	0.997	0.0414	728	0.975
G6PC	-1.33	10	1.72	0.957	18017	0.997	0.0432	766	0.975
CST11	-1.11	7	1.72	0.957	18018	0.997	0.0431	765	0.975
CDC42SE2	-1.19	8	1.72	0.957	18019	0.997	0.043	764	0.975
KRT32	-1.33	10	1.72	0.957	18020	0.997	0.043	763	0.975
MCIDAS	-1.26	9	1.72	0.957	18021	0.997	0.043	762	0.975
RASSF7	-1.33	10	1.72	0.957	18022	0.997	0.043	761	0.975
ATP7A	-1.33	10	1.72	0.957	18023	0.997	0.043	760	0.975
FAM220A	-1.33	10	1.72	0.957	18024	0.997	0.043	759	0.975
PKIG	-1.33	10	1.72	0.957	18025	0.997	0.0429	758	0.975
CREB3	-1.32	10	1.72	0.957	18026	0.997	0.0428	757	0.975
OR5D16	-1.25	9	1.72	0.957	18027	0.997	0.0427	756	0.975
PHYH	-1.32	10	1.72	0.957	18028	0.997	0.0427	755	0.975
ZW10	-1.32	10	1.72	0.957	18029	0.997	0.0427	754	0.975
LAPTM4A	-1.32	10	1.72	0.957	18030	0.997	0.0426	753	0.975
ZFP14	-1.31	10	1.72	0.957	18031	0.997	0.0426	752	0.975
KATNAL1	-1.31	10	1.72	0.958	18032	0.997	0.0425	751	0.975
SPDYE2B	-0.59	2	1.72	0.958	18033	0.997	0.0424	750	0.975
CCR7	-1.75	18	1.72	0.958	18034	0.997	0.0424	749	0.975
OR1J4	-1.31	10	1.72	0.958	18035	0.997	0.0424	748	0.975
MRPS16	-1.24	9	1.72	0.958	18036	0.997	0.0423	747	0.975
SYMPK	-1.22	8	1.71	0.956	18004	0.997	0.0441	779	0.975
SHD	-1.36	10	1.71	0.956	18005	0.997	0.044	778	0.975
RPF1	-1.05	6	1.71	0.956	18006	0.997	0.044	777	0.975
ZC3H12C	-1.36	10	1.71	0.956	18007	0.997	0.044	776	0.975
YWHAE	-1.35	10	1.71	0.956	18008	0.997	0.0438	775	0.975
ELF5	-1.35	10	1.71	0.956	18009	0.997	0.0438	774	0.975
CRYBA4	-1.35	10	1.71	0.956	18010	0.997	0.0436	773	0.975
C12orf54	-1.04	6	1.71	0.957	18011	0.997	0.0435	772	0.975
ZNF646	-1.2	8	1.71	0.957	18012	0.997	0.0434	771	0.975
TRIM39	-1.34	10	1.71	0.957	18013	0.997	0.0433	770	0.975
MPZL3	-1.34	10	1.71	0.957	18014	0.997	0.0433	769	0.975
RARRES1	-1.34	10	1.71	0.957	18015	0.997	0.0433	768	0.975
ARFGEF1	-1.33	10	1.71	0.957	18016	0.997	0.0432	767	0.975
SOCS2	-1.32	9	1.7	0.955	17987	0.997	0.045	796	0.975
ZPBP2	-1.32	9	1.7	0.955	17988	0.997	0.045	795	0.975
EGFL6	-1.16	7	1.7	0.955	17989	0.997	0.0449	794	0.975
OR4N4	-1.32	9	1.7	0.955	17990	0.997	0.0449	793	0.975
RBM19	-1.31	9	1.7	0.955	17991	0.997	0.0448	792	0.975
XYLT2	-1.24	8	1.7	0.955	17992	0.997	0.0448	791	0.975
RBMXL1	-1.24	8	1.7	0.955	17993	0.997	0.0448	790	0.975
TPGS2	-1.38	10	1.7	0.955	17994	0.997	0.0448	789	0.975
KMT2A	-1.31	9	1.7	0.955	17995	0.997	0.0446	788	0.975
GABRA5	-1.38	10	1.7	0.955	17996	0.997	0.0446	787	0.975
SKA1	-1.23	8	1.7	0.955	17997	0.997	0.0445	786	0.975
SMLR1	-1.37	10	1.7	0.956	17998	0.997	0.0445	785	0.975
NUPL1	-0.87	4	1.7	0.956	17999	0.997	0.0445	784	0.975
NFE2	-1.22	8	1.7	0.956	18000	0.997	0.0443	783	0.975
FOXS1	-1.37	10	1.7	0.956	18001	0.997	0.0443	782	0.975
LEPRE1	-1.3	9	1.7	0.956	18002	0.997	0.0443	781	0.975
AP1M1	-1.36	10	1.7	0.956	18003	0.997	0.0441	780	0.975
C7orf34	-1.34	9	1.69	0.954	17965	0.997	0.0459	818	0.975
KNOP1	-1.41	10	1.69	0.954	17966	0.997	0.0458	817	0.975
ARL10	-1.34	9	1.69	0.954	17967	0.997	0.0458	816	0.975
RRN3	-0.89	4	1.69	0.954	17968	0.997	0.0458	815	0.975
PMF1	-0.77	3	1.69	0.954	17969	0.997	0.0458	814	0.975
SMDT1	-1.41	10	1.69	0.954	17970	0.997	0.0457	813	0.975
RPL15	-1.34	9	1.69	0.954	17971	0.997	0.0457	812	0.975
TSC22D1	-1.41	10	1.69	0.954	17972	0.997	0.0456	811	0.975
C21orf59	-1.18	7	1.69	0.954	17973	0.997	0.0456	810	0.975
YWHAH	-1.09	6	1.69	0.954	17974	0.997	0.0455	809	0.975
PTPRN2	-1.4	10	1.69	0.955	17975	0.997	0.0455	808	0.975
TRIO	-1.33	9	1.69	0.955	17976	0.997	0.0453	807	0.975
STX8	-1.33	9	1.69	0.955	17977	0.997	0.0453	806	0.975
GABPB1	-1.4	10	1.69	0.955	17978	0.997	0.0453	805	0.975
LOC388282	-1.4	10	1.69	0.955	17979	0.997	0.0453	804	0.975
CMPK2	-1.4	10	1.69	0.955	17980	0.997	0.0452	803	0.975
ADAM9	-1.4	10	1.69	0.955	17981	0.997	0.0452	802	0.975
SEMA3E	-1.25	8	1.69	0.955	17982	0.997	0.0452	801	0.975
LOC100507003	-0.88	4	1.69	0.955	17983	0.997	0.0451	800	0.975
RFC3	-0.99	5	1.69	0.955	17984	0.997	0.0451	799	0.975
LRRC61	-1.25	8	1.69	0.955	17985	0.997	0.0451	798	0.975
CKLF	-1.39	10	1.69	0.955	17986	0.997	0.0451	797	0.975
PRG2	-1.45	10	1.68	0.953	17950	0.997	0.0469	833	0.975
MRPL13	-1.21	7	1.68	0.953	17951	0.997	0.0469	832	0.975
CIAPIN1	-1.12	6	1.68	0.953	17952	0.997	0.0469	831	0.975
ZNF787	-1.44	10	1.68	0.953	17953	0.997	0.0468	830	0.975
KLK9	-1.44	10	1.68	0.953	17954	0.997	0.0468	829	0.975
SLC25A27	-1.44	10	1.68	0.953	17955	0.997	0.0468	828	0.975
MTBP	-1.12	6	1.68	0.953	17956	0.997	0.0467	827	0.975
PALD1	-1.44	10	1.68	0.953	17957	0.997	0.0467	826	0.975
HSFX1	-1.44	10	1.68	0.953	17958	0.997	0.0466	825	0.975
TSEN2	-1.36	9	1.68	0.953	17959	0.997	0.0466	824	0.975
AIRE	-1.44	10	1.68	0.953	17960	0.997	0.0466	823	0.975
YIF1B	-1.44	10	1.68	0.953	17961	0.997	0.0466	822	0.975
CD109	-1.43	10	1.68	0.954	17962	0.997	0.0464	821	0.975
LRRTM4	-1.35	9	1.68	0.954	17963	0.997	0.0461	820	0.975
HAMP	-1.27	8	1.68	0.954	17964	0.997	0.046	819	0.975
HAGHL	-1.48	10	1.67	0.952	17924	0.997	0.048	859	0.975
ENOPH1	-1.48	10	1.67	0.952	17925	0.997	0.0479	858	0.975
CDC16	-1.4	9	1.67	0.952	17926	0.997	0.0479	857	0.975
C1orf64	-1.47	10	1.67	0.952	17927	0.997	0.0479	856	0.975
QDPR	-1.32	8	1.67	0.952	17928	0.997	0.0479	855	0.975
KRT2	-1.47	10	1.67	0.952	17929	0.997	0.0478	854	0.975
CCDC47	-1.32	8	1.67	0.952	17930	0.997	0.0478	853	0.975
SLC2A8	-1.47	10	1.67	0.952	17931	0.997	0.0478	852	0.975
CDH19	-1.14	6	1.67	0.952	17932	0.997	0.0478	851	0.975
CUTC	-1.14	6	1.67	0.952	17933	0.997	0.0477	850	0.975
SAP30L	-1.31	8	1.67	0.952	17934	0.997	0.0476	849	0.975
LYPD2	-1.31	8	1.67	0.952	17935	0.997	0.0476	848	0.975
SESN2	-1.46	10	1.67	0.953	17936	0.997	0.0473	847	0.975
RAB3IL1	-1.46	10	1.67	0.953	17937	0.997	0.0473	846	0.975
HOOK3	-1.46	10	1.67	0.953	17938	0.997	0.0473	845	0.975
ANKRD24	-1.46	10	1.67	0.953	17939	0.997	0.0473	844	0.975
IRX5	-1.46	10	1.67	0.953	17940	0.997	0.0473	843	0.975
DGKK	-1.3	8	1.67	0.953	17941	0.997	0.0473	842	0.975
KRTAP4-11	-1.38	9	1.67	0.953	17942	0.997	0.0473	841	0.975
DRAXIN	-1.46	10	1.67	0.953	17943	0.997	0.0473	840	0.975
KPNB1	-1.46	10	1.67	0.953	17944	0.997	0.0472	839	0.975
C3orf62	-1.45	10	1.67	0.953	17945	0.997	0.0472	838	0.975
LOC100129636	-1.45	10	1.67	0.953	17946	0.997	0.0471	837	0.975
ART5	-1.45	10	1.67	0.953	17947	0.997	0.0471	836	0.975
SHARPIN	-1.45	10	1.67	0.953	17948	0.997	0.047	835	0.975
GRID1	-1.45	10	1.67	0.953	17949	0.997	0.047	834	0.975
ABCA2	-1.51	10	1.66	0.951	17905	0.997	0.049	878	0.975
DUS3L	-1.5	10	1.66	0.951	17906	0.997	0.0489	877	0.975
PPP1R1A	-1.5	10	1.66	0.951	17907	0.997	0.0489	876	0.975
C10orf2	-1.06	5	1.66	0.951	17908	0.997	0.0488	875	0.975
CTSA	-1.5	10	1.66	0.951	17909	0.997	0.0487	874	0.975
ATG4B	-1.49	10	1.66	0.951	17910	0.997	0.0485	873	0.975
IL33	-0.94	4	1.66	0.951	17911	0.997	0.0485	872	0.975
SNX25	-1.34	8	1.66	0.951	17912	0.997	0.0485	871	0.975
ABHD12B	-1.49	10	1.66	0.952	17913	0.997	0.0485	870	0.975
NUP43	-1.33	8	1.66	0.952	17914	0.997	0.0484	869	0.975
RPL4	-1.49	10	1.66	0.952	17915	0.997	0.0484	868	0.975
FAM46C	-1.15	6	1.66	0.952	17916	0.997	0.0484	867	0.975
ISPD	-1.49	10	1.66	0.952	17917	0.997	0.0483	866	0.975
PRH1	-1.33	8	1.66	0.952	17918	0.997	0.0483	865	0.975
BACH2	-1.49	10	1.66	0.952	17919	0.997	0.0483	864	0.975
CTU1	-1.41	9	1.66	0.952	17920	0.997	0.0482	863	0.975
NAP1L3	-1.48	10	1.66	0.952	17921	0.997	0.0482	862	0.975
UBE2B	-1.48	10	1.66	0.952	17922	0.997	0.0481	861	0.975
TANGO6	-1.15	6	1.66	0.952	17923	0.997	0.0481	860	0.975
RBP5	-1.37	8	1.65	0.95	17880	0.997	0.05	903	0.975
FDPS	-1.28	7	1.65	0.95	17881	0.997	0.0499	902	0.975
FRY	-1.53	10	1.65	0.95	17882	0.997	0.0498	901	0.975
TDRD10	-1.37	8	1.65	0.95	17883	0.997	0.0498	900	0.975
ATP10B	-1.53	10	1.65	0.95	17884	0.997	0.0498	899	0.975
TNP2	-1.53	10	1.65	0.95	17885	0.997	0.0497	898	0.975
PRPF3	-1.45	9	1.65	0.95	17886	0.997	0.0496	897	0.975
SYNE4	-1.45	9	1.65	0.95	17887	0.997	0.0496	896	0.975
SOX3	-1.52	10	1.65	0.95	17888	0.997	0.0496	895	0.975
GEMIN8	-1.36	8	1.65	0.95	17889	0.997	0.0496	894	0.975
NUFIP1	-1.52	10	1.65	0.951	17890	0.997	0.0495	893	0.975
PRTG	-1.44	9	1.65	0.951	17891	0.997	0.0494	892	0.975
CTH	-1.36	8	1.65	0.951	17892	0.997	0.0494	891	0.975
RAD51	-1.27	7	1.65	0.951	17893	0.997	0.0493	890	0.975
BUD13	-1.27	7	1.65	0.951	17894	0.997	0.0493	889	0.975
ACTRT1	-1.52	10	1.65	0.951	17895	0.997	0.0493	888	0.975
FAM83C	-1.51	10	1.65	0.951	17896	0.997	0.0493	887	0.975
TCP11	-1.51	10	1.65	0.951	17897	0.997	0.0492	886	0.975
PCDHA5	-1.27	7	1.65	0.951	17898	0.997	0.0492	885	0.975
TP73	-1.51	10	1.65	0.951	17899	0.997	0.0492	884	0.975
GTF2E1	-1.43	9	1.65	0.951	17900	0.997	0.0492	883	0.975
CHAF1B	-1.26	7	1.65	0.951	17901	0.997	0.0491	882	0.975
CD1C	-1.51	10	1.65	0.951	17902	0.997	0.049	881	0.975
TCTE1	-1.51	10	1.65	0.951	17903	0.997	0.049	880	0.975
SUV39H2	-1.35	8	1.65	0.951	17904	0.997	0.049	879	0.975
EPX	-1.31	7	1.64	0.949	17864	0.997	0.0509	919	0.975
CDC42SE1	-1.56	10	1.64	0.949	17865	0.997	0.0509	918	0.975
RCAN1	-1.39	8	1.64	0.949	17866	0.997	0.0509	917	0.975
RAX2	-1.56	10	1.64	0.949	17867	0.997	0.0508	916	0.975
SLC35E3	-1.39	8	1.64	0.949	17868	0.997	0.0508	915	0.975
PPP4C	-1.56	10	1.64	0.949	17869	0.997	0.0507	914	0.975
TBX2	-1.55	10	1.64	0.949	17870	0.997	0.0507	913	0.975
ATP6V0D2	-1.2	6	1.64	0.949	17871	0.997	0.0507	912	0.975
CSTB	-1.39	8	1.64	0.949	17872	0.997	0.0506	911	0.975
OR10AG1	-1.55	10	1.64	0.949	17873	0.997	0.0506	910	0.975
IL23A	-1.39	8	1.64	0.949	17874	0.997	0.0505	909	0.975
NDUFA10	-1.55	10	1.64	0.95	17875	0.997	0.0504	908	0.975
EXOG	-1.54	10	1.64	0.95	17876	0.997	0.0502	907	0.975
NOLC1	-1.54	10	1.64	0.95	17877	0.997	0.0502	906	0.975
SERBP1	-1.54	10	1.64	0.95	17878	0.997	0.0501	905	0.975
STAC3	-1.54	10	1.64	0.95	17879	0.997	0.05	904	0.975
RFX3	-1.42	8	1.63	0.948	17843	0.997	0.0519	940	0.975
GRAMD1B	-1.42	8	1.63	0.948	17844	0.997	0.0519	939	0.975
ATP10D	-1.59	10	1.63	0.948	17845	0.997	0.0519	938	0.975
LGALS4	-1.58	10	1.63	0.948	17846	0.997	0.0517	937	0.975
PLAU	-1.58	10	1.63	0.948	17847	0.997	0.0517	936	0.975
SWI5	-1.41	8	1.63	0.948	17848	0.997	0.0516	935	0.975
AK9	-1.32	7	1.63	0.948	17849	0.997	0.0516	934	0.975
LLGL1	-1.58	10	1.63	0.948	17850	0.997	0.0516	933	0.975
AP3S2	-1.58	10	1.63	0.948	17851	0.997	0.0516	932	0.975
ATP9B	-1.58	10	1.63	0.948	17852	0.997	0.0516	931	0.975
HMX3	-1.57	10	1.63	0.949	17853	0.997	0.0514	930	0.975
FASTK	-1.57	10	1.63	0.949	17854	0.997	0.0514	929	0.975
IL36RN	-1.49	9	1.63	0.949	17855	0.997	0.0513	928	0.975
CEP350	-1.22	6	1.63	0.949	17856	0.997	0.0513	927	0.975
TRIM74	-1.4	8	1.63	0.949	17857	0.997	0.0512	926	0.975
CEBPB	-1.57	10	1.63	0.949	17858	0.997	0.0512	925	0.975
BZW2	-1.57	10	1.63	0.949	17859	0.997	0.0512	924	0.975
FIP1L1	-1.11	5	1.63	0.949	17860	0.997	0.0512	923	0.975
BCL9L	-1.4	8	1.63	0.949	17861	0.997	0.0511	922	0.975
TANC2	-1.57	10	1.63	0.949	17862	0.997	0.0511	921	0.975
ECE1	-1.56	10	1.63	0.949	17863	0.997	0.051	920	0.975
TDRD12	-1.62	10	1.62	0.947	17823	0.997	0.0531	960	0.975
TK2	-1.62	10	1.62	0.947	17824	0.997	0.0531	959	0.975
NIPAL3	-1.45	8	1.62	0.947	17825	0.997	0.053	958	0.975
BMP8A	-1.61	10	1.62	0.947	17826	0.997	0.0529	957	0.975
DONSON	-1.44	8	1.62	0.947	17827	0.997	0.0529	956	0.975
IL22RA2	-1.44	8	1.62	0.947	17828	0.997	0.0529	955	0.975
NDUFB6	-1.44	8	1.62	0.947	17829	0.997	0.0529	954	0.975
GYLTL1B	-1.61	10	1.62	0.947	17830	0.997	0.0529	953	0.975
APOBEC3H	-1.25	6	1.62	0.947	17831	0.997	0.0529	952	0.975
RANBP3L	-1.61	10	1.62	0.947	17832	0.997	0.0529	951	0.975
GSTZ1	-1.61	10	1.62	0.947	17833	0.997	0.0529	950	0.975
TEN1	-0.72	2	1.62	0.947	17834	0.997	0.0527	949	0.975
CEP57L1	-1.44	8	1.62	0.947	17835	0.997	0.0526	948	0.975
SEC16A	-1.44	8	1.62	0.947	17836	0.997	0.0526	947	0.975
NDUFA2	-1.24	6	1.62	0.948	17837	0.997	0.0525	946	0.975
CIRH1A	-1.24	6	1.62	0.948	17838	0.997	0.0524	945	0.975
GPALPP1	-1.43	8	1.62	0.948	17839	0.997	0.0524	944	0.975
NEGR1	-1.51	9	1.62	0.948	17840	0.997	0.0522	943	0.975
DEFA5	-1.24	6	1.62	0.948	17841	0.997	0.0522	942	0.975
RNASE11	-1.43	8	1.62	0.948	17842	0.997	0.0522	941	0.975
CRTC2	-1.56	9	1.61	0.946	17805	0.997	0.0542	978	0.975
NANS	-1.65	10	1.61	0.946	17806	0.997	0.0542	977	0.975
TMEM125	-1.64	10	1.61	0.946	17807	0.997	0.054	976	0.975
NEXN	-1.64	10	1.61	0.946	17808	0.997	0.054	975	0.975
PKNOX1	-1.64	10	1.61	0.946	17809	0.997	0.054	974	0.975
SIRPB2	-1.56	9	1.61	0.946	17810	0.997	0.054	973	0.975
LMO4	-1.64	10	1.61	0.946	17811	0.997	0.0539	972	0.975
MPEG1	-1.64	10	1.61	0.946	17812	0.997	0.0539	971	0.975
HIST1H2AL	-1.27	6	1.61	0.946	17813	0.997	0.0538	970	0.975
CDCA3	-1.55	9	1.61	0.946	17814	0.997	0.0536	969	0.975
PRAMEF20	-2.13	17	1.61	0.946	17815	0.997	0.0536	968	0.975
THOC5	-1.46	8	1.61	0.947	17816	0.997	0.0535	967	0.975
IL27RA	-1.63	10	1.61	0.947	17817	0.997	0.0535	966	0.975
XPNPEP2	-1.26	6	1.61	0.947	17818	0.997	0.0534	965	0.975
GRM7	-2.3	20	1.61	0.947	17819	0.997	0.0534	964	0.975
LENG1	-1.26	6	1.61	0.947	17820	0.997	0.0533	963	0.975
NME6	-1.62	10	1.61	0.947	17821	0.997	0.0533	962	0.975
SKOR2	-1.62	10	1.61	0.947	17822	0.997	0.0532	961	0.975
PSMC3	-1.59	9	1.6	0.945	17786	0.997	0.0553	997	0.975
SMPDL3B	-1.4	7	1.6	0.945	17787	0.997	0.0553	996	0.975
NPHP1	-1.68	10	1.6	0.945	17788	0.997	0.0553	995	0.975
CDC23	-1.3	6	1.6	0.945	17789	0.997	0.0551	994	0.975
LILRB5	-1.67	10	1.6	0.945	17790	0.997	0.0551	993	0.975
KRTAP10-5	-1.58	9	1.6	0.945	17791	0.997	0.055	992	0.975
C1S	-1.58	9	1.6	0.945	17792	0.997	0.055	991	0.975
CLDN22	-1.58	9	1.6	0.945	17793	0.997	0.055	990	0.975
SERGEF	-1.67	10	1.6	0.945	17794	0.997	0.055	989	0.975
RAB28	-1.67	10	1.6	0.945	17795	0.997	0.055	988	0.975
RNPS1	-1.49	8	1.6	0.945	17796	0.997	0.0549	987	0.975
RPRD1B	-1.66	10	1.6	0.945	17797	0.997	0.0547	986	0.975
RNF113B	-1.66	10	1.6	0.945	17798	0.997	0.0547	985	0.975
NDST3	-1.48	8	1.6	0.945	17799	0.997	0.0546	984	0.975
CCDC54	-1.28	6	1.6	0.945	17800	0.997	0.0546	983	0.975
CCNC	-1.57	9	1.6	0.946	17801	0.997	0.0545	982	0.975
PIEZO1	-1.66	10	1.6	0.946	17802	0.997	0.0545	981	0.975
ZNF676	-1.65	10	1.6	0.946	17803	0.997	0.0544	980	0.975
GPR158	-1.65	10	1.6	0.946	17804	0.997	0.0543	979	0.975
PSMD2	-1.32	6	1.59	0.944	17763	0.997	0.0565	1020	0.975
ZCCHC13	-1.53	8	1.59	0.944	17764	0.997	0.0564	1019	0.975
NOTO	-1.7	10	1.59	0.944	17765	0.997	0.0564	1018	0.975
UROD	-1.32	6	1.59	0.944	17766	0.997	0.0563	1017	0.975
RAPGEF5	-1.7	10	1.59	0.944	17767	0.997	0.0562	1016	0.975
HOXD11	-1.7	10	1.59	0.944	17768	0.997	0.0562	1015	0.975
PAGE1	-1.61	9	1.59	0.944	17769	0.997	0.0562	1014	0.975
PRODH2	-1.7	10	1.59	0.944	17770	0.997	0.0561	1013	0.975
DCAF8L2	-1.2	5	1.59	0.944	17771	0.997	0.0559	1012	0.975
PLA2G2A	-1.51	8	1.59	0.944	17772	0.997	0.0559	1011	0.975
SLC16A9	-1.69	10	1.59	0.944	17773	0.997	0.0558	1010	0.975
PSMA6	-1.6	9	1.59	0.944	17774	0.997	0.0557	1009	0.975
FLG2	-1.69	10	1.59	0.944	17775	0.997	0.0557	1008	0.975
CMIP	-1.69	10	1.59	0.944	17776	0.997	0.0556	1007	0.975
LRP3	-1.69	10	1.59	0.944	17777	0.997	0.0556	1006	0.975
NR2E3	-1.69	10	1.59	0.944	17778	0.997	0.0556	1005	0.975
DGCR8	-1.6	9	1.59	0.944	17779	0.997	0.0556	1004	0.975
USP8	-1.68	10	1.59	0.944	17780	0.997	0.0556	1003	0.975
RIBC1	-1.07	4	1.59	0.944	17781	0.997	0.0556	1002	0.975
MTMR12	-1.68	10	1.59	0.944	17782	0.997	0.0555	1001	0.975
MINPP1	-1.68	10	1.59	0.945	17783	0.997	0.0555	1000	0.975
MTRNR2L6	-1.19	5	1.59	0.945	17784	0.997	0.0554	999	0.975
STIP1	-1.68	10	1.59	0.945	17785	0.997	0.0554	998	0.975
MYC	-1.34	6	1.58	0.942	17741	0.997	0.0576	1042	0.975
STMND1	-1.55	8	1.58	0.942	17742	0.997	0.0575	1041	0.975
ERF	-1.73	10	1.58	0.942	17743	0.997	0.0575	1040	0.975
CLEC12B	-1.55	8	1.58	0.942	17744	0.997	0.0575	1039	0.975
LOH12CR1	-1.64	9	1.58	0.943	17745	0.997	0.0574	1038	0.975
CCDC169-SOHLH2	-1.09	4	1.58	0.943	17746	0.997	0.0574	1037	0.975
FIGLA	-1.73	10	1.58	0.943	17747	0.997	0.0573	1036	0.975
ZBTB24	-1.73	10	1.58	0.943	17748	0.997	0.0572	1035	0.975
CLEC18B	-1.64	9	1.58	0.943	17749	0.997	0.0571	1034	0.975
CCT6B	-1.54	8	1.58	0.943	17750	0.997	0.057	1033	0.975
BRAF	-1.54	8	1.58	0.943	17751	0.997	0.057	1032	0.975
PIWIL1	-1.72	10	1.58	0.943	17752	0.997	0.057	1031	0.975
ATG4A	-1.72	10	1.58	0.943	17753	0.997	0.057	1030	0.975
OR52E4	-1.72	10	1.58	0.943	17754	0.997	0.057	1029	0.975
FKBP8	-1.63	9	1.58	0.943	17755	0.997	0.0569	1028	0.975
CACNB2	-2.43	20	1.58	0.943	17756	0.997	0.0569	1027	0.975
FAM71D	-1.71	10	1.58	0.943	17757	0.997	0.0568	1026	0.975
CCR4	-1.33	6	1.58	0.943	17758	0.997	0.0567	1025	0.975
PAIP2B	-1.71	10	1.58	0.943	17759	0.997	0.0567	1024	0.975
AKNA	-2.42	20	1.58	0.943	17760	0.997	0.0566	1023	0.975
KCNA6	-1.62	9	1.58	0.943	17761	0.997	0.0566	1022	0.975
ITIH1	-1.62	9	1.58	0.943	17762	0.997	0.0565	1021	0.975
CRIP1	-1.76	10	1.57	0.941	17725	0.997	0.0587	1058	0.975
CCDC101	-1.47	7	1.57	0.941	17726	0.997	0.0586	1057	0.975
RPS6KB2	-1.67	9	1.57	0.941	17727	0.997	0.0585	1056	0.975
CAMK2A	-1.76	10	1.57	0.941	17728	0.997	0.0585	1055	0.975
RALGPS2	-1.76	10	1.57	0.942	17729	0.997	0.0584	1054	0.975
BCORL1	-1.67	9	1.57	0.942	17730	0.997	0.0584	1053	0.975
FGF19	-1.57	8	1.57	0.942	17731	0.997	0.0583	1052	0.975
HDGFRP3	-1.75	10	1.57	0.942	17732	0.997	0.0583	1051	0.975
POLR3D	-1.75	10	1.57	0.942	17733	0.997	0.0583	1050	0.975
PASK	-1.66	9	1.57	0.942	17734	0.997	0.0583	1049	0.975
CCNA2	-1.75	10	1.57	0.942	17735	0.997	0.0582	1048	0.975
CCRN4L	-1.75	10	1.57	0.942	17736	0.997	0.058	1047	0.975
TRIM71	-1.75	10	1.57	0.942	17737	0.997	0.058	1046	0.975
C9orf114	-1.75	10	1.57	0.942	17738	0.997	0.058	1045	0.975
YBEY	-1.74	10	1.57	0.942	17739	0.997	0.0579	1044	0.975
APOL1	-1.35	6	1.57	0.942	17740	0.997	0.0578	1043	0.975
MCM4	-1.6	8	1.56	0.94	17705	0.997	0.0598	1078	0.975
C20orf24	-1.79	10	1.56	0.94	17706	0.997	0.0598	1077	0.975
MYH9	-1.79	10	1.56	0.94	17707	0.997	0.0598	1076	0.975
LCORL	-1.79	10	1.56	0.94	17708	0.997	0.0598	1075	0.975
MYO5B	-1.78	10	1.56	0.941	17709	0.997	0.0595	1074	0.975
FABP4	-1.78	10	1.56	0.941	17710	0.997	0.0594	1073	0.975
CST9L	-1.49	7	1.56	0.941	17711	0.997	0.0594	1072	0.975
KRTAP4-7	-1.78	10	1.56	0.941	17712	0.997	0.0593	1071	0.975
MET	-1.78	10	1.56	0.941	17713	0.997	0.0593	1070	0.975
AIG1	-1.69	9	1.56	0.941	17714	0.997	0.0593	1069	0.975
C9orf9	-1.78	10	1.56	0.941	17715	0.997	0.0592	1068	0.975
GUCA2A	-1.59	8	1.56	0.941	17716	0.997	0.0592	1067	0.975
DYNLRB1	-2.51	20	1.56	0.941	17717	0.997	0.0591	1066	0.975
PNPLA5	-1.77	10	1.56	0.941	17718	0.997	0.0591	1065	0.975
ACTBL2	-1.77	10	1.56	0.941	17719	0.997	0.059	1064	0.975
NABP1	-1.77	10	1.56	0.941	17720	0.997	0.059	1063	0.975
ZFP82	-1.77	10	1.56	0.941	17721	0.997	0.059	1062	0.975
C12orf60	-0.97	3	1.56	0.941	17722	0.997	0.059	1061	0.975
ASIC5	-1.77	10	1.56	0.941	17723	0.997	0.059	1060	0.975
TTLL5	-1.77	10	1.56	0.941	17724	0.997	0.0588	1059	0.975
RBM8A	-1.15	4	1.55	0.939	17679	0.997	0.061	1104	0.975
MAN1C1	-1.82	10	1.55	0.939	17680	0.997	0.061	1103	0.975
ECEL1	-1.82	10	1.55	0.939	17681	0.997	0.0609	1102	0.975
LECT1	-1.82	10	1.55	0.939	17682	0.997	0.0609	1101	0.975
FLRT3	-1.62	8	1.55	0.939	17683	0.997	0.0609	1100	0.975
KLK10	-1.81	10	1.55	0.939	17684	0.997	0.0608	1099	0.975
FAM69C	-1.81	10	1.55	0.939	17685	0.997	0.0608	1098	0.975
SRFBP1	-1.62	8	1.55	0.939	17686	0.997	0.0607	1097	0.975
MAB21L1	-1.81	10	1.55	0.939	17687	0.997	0.0607	1096	0.975
SYVN1	-1.72	9	1.55	0.939	17688	0.997	0.0607	1095	0.975
PNN	-1.51	7	1.55	0.939	17689	0.997	0.0606	1094	0.975
TEX36	-1.62	8	1.55	0.939	17690	0.997	0.0606	1093	0.975
TEX33	-1.81	10	1.55	0.939	17691	0.997	0.0605	1092	0.975
ASAP3	-1.71	9	1.55	0.94	17692	0.997	0.0605	1091	0.975
OR52I2	-1.81	10	1.55	0.94	17693	0.997	0.0605	1090	0.975
ZNF839	-1.8	10	1.55	0.94	17694	0.997	0.0604	1089	0.975
INPP1	-1.8	10	1.55	0.94	17695	0.997	0.0604	1088	0.975
SRSF10	-1.8	10	1.55	0.94	17696	0.997	0.0604	1087	0.975
ACTR6	-1.51	7	1.55	0.94	17697	0.997	0.0603	1086	0.975
CLEC18C	-1.61	8	1.55	0.94	17698	0.997	0.0603	1085	0.975
DOK2	-1.8	10	1.55	0.94	17699	0.997	0.0602	1084	0.975
B3GAT3	-1.8	10	1.55	0.94	17700	0.997	0.0602	1083	0.975
DISP2	-1.8	10	1.55	0.94	17701	0.997	0.0601	1082	0.975
CD207	-1.8	10	1.55	0.94	17702	0.997	0.0601	1081	0.975
ZNF345	-1.8	10	1.55	0.94	17703	0.997	0.06	1080	0.975
NDUFB5	-1.79	10	1.55	0.94	17704	0.997	0.06	1079	0.975
SAYSD1	-1.85	10	1.54	0.938	17648	0.997	0.0624	1135	0.975
GMPPA	-1.85	10	1.54	0.938	17649	0.997	0.0623	1134	0.975
ISL2	-1.85	10	1.54	0.938	17650	0.997	0.0623	1133	0.975
ATP6V1F	-1.85	10	1.54	0.938	17651	0.997	0.0623	1132	0.975
MISP	-1.75	9	1.54	0.938	17652	0.997	0.0622	1131	0.975
LOC100129520	-1.65	8	1.54	0.938	17653	0.997	0.0621	1130	0.975
PPP1R1B	-1.84	10	1.54	0.938	17654	0.997	0.0621	1129	0.975
EFS	-1.84	10	1.54	0.938	17655	0.997	0.062	1128	0.975
ZNF469	-1.84	10	1.54	0.938	17656	0.997	0.062	1127	0.975
IL24	-1.84	10	1.54	0.938	17657	0.997	0.062	1126	0.975
NDUFS8	-1.84	10	1.54	0.938	17658	0.997	0.062	1125	0.975
GPR101	-1.65	8	1.54	0.938	17659	0.997	0.062	1124	0.975
ZNF468	-1.84	10	1.54	0.938	17660	0.997	0.0619	1123	0.975
ARNTL2	-1.84	10	1.54	0.938	17661	0.997	0.0618	1122	0.975
RRM2	-1.54	7	1.54	0.938	17662	0.997	0.0618	1121	0.975
ADCYAP1	-1.84	10	1.54	0.938	17663	0.997	0.0618	1120	0.975
PRAMEF8	-1.42	6	1.54	0.938	17664	0.997	0.0618	1119	0.975
USB1	-1.84	10	1.54	0.938	17665	0.997	0.0618	1118	0.975
TPI1	-1.64	8	1.54	0.938	17666	0.997	0.0617	1117	0.975
MOGAT1	-1.83	10	1.54	0.938	17667	0.997	0.0616	1116	0.975
CELSR3	-1.64	8	1.54	0.938	17668	0.997	0.0616	1115	0.975
N6AMT1	-1.74	9	1.54	0.938	17669	0.997	0.0615	1114	0.975
LOC100129083	-1.42	6	1.54	0.938	17670	0.997	0.0615	1113	0.975
FAP	-1.83	10	1.54	0.939	17671	0.997	0.0615	1112	0.975
QARS	-1.74	9	1.54	0.939	17672	0.997	0.0614	1111	0.975
MRPL14	-1.83	10	1.54	0.939	17673	0.997	0.0614	1110	0.975
DGCR14	-1.83	10	1.54	0.939	17674	0.997	0.0614	1109	0.975
AASDH	-1.73	9	1.54	0.939	17675	0.997	0.0614	1108	0.975
EIF2B3	-1.64	8	1.54	0.939	17676	0.997	0.0614	1107	0.975
DAD1	-1.53	7	1.54	0.939	17677	0.997	0.0614	1106	0.975
POLR1E	-1.53	7	1.54	0.939	17678	0.997	0.0612	1105	0.975
TPRKB	-1.88	10	1.53	0.936	17622	0.997	0.0636	1161	0.975
IL10RA	-1.88	10	1.53	0.936	17623	0.997	0.0636	1160	0.975
POLR2M	-1.68	8	1.53	0.936	17624	0.997	0.0636	1159	0.975
ZNF804B	-1.88	10	1.53	0.936	17625	0.997	0.0636	1158	0.975
KCNJ1	-1.68	8	1.53	0.936	17626	0.997	0.0636	1157	0.975
CD3EAP	-1.88	10	1.53	0.936	17627	0.997	0.0635	1156	0.975
GPR65	-1.03	3	1.53	0.937	17628	0.997	0.0635	1155	0.975
TGIF2	-1.87	10	1.53	0.937	17629	0.997	0.0634	1154	0.975
LCE1E	-1.78	9	1.53	0.937	17630	0.997	0.0633	1153	0.975
FXN	-1.87	10	1.53	0.937	17631	0.997	0.0633	1152	0.975
PRX	-1.87	10	1.53	0.937	17632	0.997	0.0633	1151	0.975
TAB3	-1.67	8	1.53	0.937	17633	0.997	0.0632	1150	0.975
PAM16	-1.77	9	1.53	0.937	17634	0.997	0.0631	1149	0.975
PVRL1	-1.77	9	1.53	0.937	17635	0.997	0.063	1148	0.975
SKAP1	-1.87	10	1.53	0.937	17636	0.997	0.063	1147	0.975
GRB10	-2.64	20	1.53	0.937	17637	0.997	0.063	1146	0.975
MCOLN2	-1.77	9	1.53	0.937	17638	0.997	0.063	1145	0.975
RALA	-1.87	10	1.53	0.937	17639	0.997	0.063	1144	0.975
KIF23	-1.44	6	1.53	0.937	17640	0.997	0.0629	1143	0.975
FAM167B	-1.67	8	1.53	0.937	17641	0.997	0.0629	1142	0.975
C1orf185	-1.86	10	1.53	0.937	17642	0.997	0.0629	1141	0.975
USP51	-1.86	10	1.53	0.937	17643	0.997	0.0628	1140	0.975
DRD2	-1.86	10	1.53	0.937	17644	0.997	0.0626	1139	0.975
SOGA1	-1.85	10	1.53	0.937	17645	0.997	0.0625	1138	0.975
TMEM38B	-1.55	7	1.53	0.938	17646	0.997	0.0625	1137	0.975
C22orf15	-1.66	8	1.53	0.938	17647	0.997	0.0624	1136	0.975
ZNF730	-1.91	10	1.52	0.935	17605	0.997	0.0648	1178	0.975
NPM3	-1.91	10	1.52	0.935	17606	0.997	0.0648	1177	0.975
PDK3	-1.91	10	1.52	0.935	17607	0.997	0.0647	1176	0.975
ZNF17	-1.7	8	1.52	0.935	17608	0.997	0.0646	1175	0.975
VPREB1	-1.9	10	1.52	0.936	17609	0.997	0.0645	1174	0.975
PI15	-1.7	8	1.52	0.936	17610	0.997	0.0644	1173	0.975
C10orf90	-1.9	10	1.52	0.936	17611	0.997	0.0644	1172	0.975
FSTL4	-1.8	9	1.52	0.936	17612	0.997	0.0642	1171	0.975
TSR2	-1.47	6	1.52	0.936	17613	0.997	0.0642	1170	0.975
CPLX4	-1.89	10	1.52	0.936	17614	0.997	0.0639	1169	0.975
SLC5A12	-1.33	5	1.52	0.936	17615	0.997	0.0639	1168	0.975
NEK10	-1.89	10	1.52	0.936	17616	0.997	0.0639	1167	0.975
LRP2BP	-1.46	6	1.52	0.936	17617	0.997	0.0638	1166	0.975
WDR1	-1.46	6	1.52	0.936	17618	0.997	0.0638	1165	0.975
BFSP2	-1.88	10	1.52	0.936	17619	0.997	0.0638	1164	0.975
OR2T34	-1.03	3	1.52	0.936	17620	0.997	0.0637	1163	0.975
GAMT	-1.88	10	1.52	0.936	17621	0.997	0.0637	1162	0.975
SASS6	-1.73	8	1.51	0.934	17582	0.997	0.0661	1201	0.975
DPCR1	-1.84	9	1.51	0.934	17583	0.997	0.0661	1200	0.975
CMTR1	-1.94	10	1.51	0.934	17584	0.997	0.066	1199	0.975
ZNHIT6	-1.62	7	1.51	0.934	17585	0.997	0.066	1198	0.975
ZMIZ2	-1.83	9	1.51	0.934	17586	0.997	0.0659	1197	0.975
GPR133	-1.93	10	1.51	0.934	17587	0.997	0.0659	1196	0.975
ARMCX4	-1.93	10	1.51	0.934	17588	0.997	0.0656	1195	0.975
GEMIN6	-1.82	9	1.51	0.934	17589	0.997	0.0655	1194	0.975
KIAA1804	-1.92	10	1.51	0.935	17590	0.997	0.0654	1193	0.975
TUBGCP4	-1.72	8	1.51	0.935	17591	0.997	0.0654	1192	0.975
MDC1	-1.92	10	1.51	0.935	17592	0.997	0.0653	1191	0.975
ADAM28	-1.72	8	1.51	0.935	17593	0.997	0.0653	1190	0.975
METAP2	-1.92	10	1.51	0.935	17594	0.997	0.0652	1189	0.975
SLC51A	-1.92	10	1.51	0.935	17595	0.997	0.0652	1188	0.975
SFI1	-1.71	8	1.51	0.935	17596	0.997	0.0652	1187	0.975
GIMAP7	-1.48	6	1.51	0.935	17597	0.997	0.0652	1186	0.975
TLL2	-1.92	10	1.51	0.935	17598	0.997	0.0652	1185	0.975
GLI4	-1.91	10	1.51	0.935	17599	0.997	0.0651	1184	0.975
GPR182	-1.82	9	1.51	0.935	17600	0.997	0.0651	1183	0.975
C14orf178	-1.91	10	1.51	0.935	17601	0.997	0.0651	1182	0.975
OR12D2	-1.81	9	1.51	0.935	17602	0.997	0.065	1181	0.975
SOX9	-1.91	10	1.51	0.935	17603	0.997	0.065	1180	0.975
CCDC43	-1.91	10	1.51	0.935	17604	0.997	0.065	1179	0.975
EPS15L1	-1.97	10	1.5	0.933	17568	0.997	0.0674	1215	0.975
SLC36A3	-1.64	7	1.5	0.933	17569	0.997	0.0673	1214	0.975
ITPK1	-1.96	10	1.5	0.933	17570	0.997	0.0673	1213	0.975
TAF1A	-1.64	7	1.5	0.933	17571	0.997	0.0672	1212	0.975
PRAMEF22	-1.52	6	1.5	0.933	17572	0.997	0.067	1211	0.975
CTNNB1	-1.95	10	1.5	0.933	17573	0.997	0.0669	1210	0.975
C7orf60	-1.95	10	1.5	0.933	17574	0.997	0.0668	1209	0.975
DHRSX	-1.95	10	1.5	0.933	17575	0.997	0.0668	1208	0.975
PTGES3	-1.95	10	1.5	0.933	17576	0.997	0.0667	1207	0.975
SSC5D	-1.74	8	1.5	0.934	17577	0.997	0.0665	1206	0.975
KIF1C	-1.94	10	1.5	0.934	17578	0.997	0.0665	1205	0.975
ACAT1	-1.84	9	1.5	0.934	17579	0.997	0.0664	1204	0.975
SLC35A5	-1.84	9	1.5	0.934	17580	0.997	0.0664	1203	0.975
SLC9A3R1	-1.94	10	1.5	0.934	17581	0.997	0.0663	1202	0.975
MAP3K5	-2	10	1.49	0.931	17536	0.997	0.0688	1247	0.975
PYCR1	-1.89	9	1.49	0.931	17537	0.997	0.0688	1246	0.975
SIGLEC10	-2	10	1.49	0.931	17538	0.997	0.0687	1245	0.975
SLC4A7	-2	10	1.49	0.931	17539	0.997	0.0687	1244	0.975
TCP10L2	-1.78	8	1.49	0.931	17540	0.997	0.0687	1243	0.975
IQCF6	-1.78	8	1.49	0.931	17541	0.997	0.0686	1242	0.975
LYPLA1	-1.99	10	1.49	0.931	17542	0.997	0.0686	1241	0.975
ETV1	-1.99	10	1.49	0.931	17543	0.997	0.0685	1240	0.975
EXTL3	-1.99	10	1.49	0.931	17544	0.997	0.0685	1239	0.975
ATXN2L	-1.89	9	1.49	0.932	17545	0.997	0.0685	1238	0.975
TRMT44	-1.99	10	1.49	0.932	17546	0.997	0.0685	1237	0.975
CDC25B	-1.99	10	1.49	0.932	17547	0.997	0.0685	1236	0.975
TBL1XR1	-1.99	10	1.49	0.932	17548	0.997	0.0684	1235	0.975
MOSPD2	-1.99	10	1.49	0.932	17549	0.997	0.0684	1234	0.975
MFSD1	-1.99	10	1.49	0.932	17550	0.997	0.0684	1233	0.975
TRIP4	-1.88	9	1.49	0.932	17551	0.997	0.0682	1232	0.975
DUS2	-1.66	7	1.49	0.932	17552	0.997	0.0681	1231	0.975
TMEM176A	-1.98	10	1.49	0.932	17553	0.997	0.0681	1230	0.975
HMX1	-1.98	10	1.49	0.932	17554	0.997	0.0681	1229	0.975
CATSPERB	-1.66	7	1.49	0.932	17555	0.997	0.0681	1228	0.975
ITPRIPL2	-1.88	9	1.49	0.932	17556	0.997	0.068	1227	0.975
A3GALT2	-1.08	3	1.49	0.932	17557	0.997	0.068	1226	0.975
RHBDL3	-1.77	8	1.49	0.932	17558	0.997	0.068	1225	0.975
MRPS30	-1.88	9	1.49	0.932	17559	0.997	0.068	1224	0.975
FAM83F	-1.98	10	1.49	0.932	17560	0.997	0.0679	1223	0.975
NDUFC2-KCTD14	-1.25	4	1.49	0.932	17561	0.997	0.0679	1222	0.975
DNAJC19	-1.77	8	1.49	0.932	17562	0.997	0.0678	1221	0.975
KRTAP20-1	-1.97	10	1.49	0.932	17563	0.997	0.0677	1220	0.975
HRK	-1.97	10	1.49	0.932	17564	0.997	0.0677	1219	0.975
LARP4B	-1.76	8	1.49	0.932	17565	0.997	0.0676	1218	0.975
LYN	-1.97	10	1.49	0.932	17566	0.997	0.0675	1217	0.975
ZNF618	-1.97	10	1.49	0.933	17567	0.997	0.0675	1216	0.975
GALE	-2.02	10	1.48	0.93	17513	0.997	0.0701	1270	0.975
CPSF1	-1.81	8	1.48	0.93	17514	0.997	0.0701	1269	0.975
NCF1	-2.02	10	1.48	0.93	17515	0.997	0.0701	1268	0.975
PES1	-1.69	7	1.48	0.93	17516	0.997	0.07	1267	0.975
MINA	-2.02	10	1.48	0.93	17517	0.997	0.07	1266	0.975
C9orf64	-1.43	5	1.48	0.93	17518	0.997	0.0699	1265	0.975
ZNF665	-2.02	10	1.48	0.93	17519	0.997	0.0699	1264	0.975
EBLN2	-1.56	6	1.48	0.93	17520	0.997	0.0698	1263	0.975
HINFP	-1.43	5	1.48	0.93	17521	0.997	0.0698	1262	0.975
TSC1	-2.02	10	1.48	0.93	17522	0.997	0.0698	1261	0.975
PDXDC1	-1.8	8	1.48	0.93	17523	0.997	0.0698	1260	0.975
MICU2	-2.02	10	1.48	0.93	17524	0.997	0.0698	1259	0.975
SIM2	-2.01	10	1.48	0.931	17525	0.997	0.0695	1258	0.975
LRFN3	-1.56	6	1.48	0.931	17526	0.997	0.0695	1257	0.975
ABHD1	-2.01	10	1.48	0.931	17527	0.997	0.0694	1256	0.975
RBM4B	-2.01	10	1.48	0.931	17528	0.997	0.0692	1255	0.975
NHLRC4	-1.68	7	1.48	0.931	17529	0.997	0.0692	1254	0.975
DUOXA2	-1.79	8	1.48	0.931	17530	0.997	0.0691	1253	0.975
ZNF703	-2	10	1.48	0.931	17531	0.997	0.0691	1252	0.975
MSX2	-2	10	1.48	0.931	17532	0.997	0.069	1251	0.975
THOC2	-1.55	6	1.48	0.931	17533	0.997	0.0689	1250	0.975
CPXM2	-2	10	1.48	0.931	17534	0.997	0.0689	1249	0.975
POLR2J3	-2	10	1.48	0.931	17535	0.997	0.0688	1248	0.975
CEP63	-1.84	8	1.47	0.929	17482	0.997	0.0714	1301	0.975
CLEC2A	-1.84	8	1.47	0.929	17483	0.997	0.0714	1300	0.975
CARD16	-1.72	7	1.47	0.929	17484	0.997	0.0714	1299	0.975
TMEM52	-2.05	10	1.47	0.929	17485	0.997	0.0714	1298	0.975
RHOB	-2.05	10	1.47	0.929	17486	0.997	0.0714	1297	0.975
ARG1	-2.05	10	1.47	0.929	17487	0.997	0.0714	1296	0.975
OR5M10	-2.05	10	1.47	0.929	17488	0.997	0.0714	1295	0.975
CDK15	-2.05	10	1.47	0.929	17489	0.997	0.0714	1294	0.975
ABCC3	-2.05	10	1.47	0.929	17490	0.997	0.0713	1293	0.975
ZNF143	-2.05	10	1.47	0.929	17491	0.997	0.0713	1292	0.975
CACNB4	-1.83	8	1.47	0.929	17492	0.997	0.0712	1291	0.975
ADSL	-2.05	10	1.47	0.929	17493	0.997	0.0712	1290	0.975
BTN3A3	-1.71	7	1.47	0.929	17494	0.997	0.0712	1289	0.975
RBM4	-1.59	6	1.47	0.929	17495	0.997	0.0711	1288	0.975
ABCB1	-2.05	10	1.47	0.929	17496	0.997	0.0711	1287	0.975
WDR75	-1.58	6	1.47	0.929	17497	0.997	0.0711	1286	0.975
OR10J1	-1.94	9	1.47	0.929	17498	0.997	0.0711	1285	0.975
NVL	-1.58	6	1.47	0.929	17499	0.997	0.071	1284	0.975
FAM166A	-1.83	8	1.47	0.929	17500	0.997	0.071	1283	0.975
TRAM2	-1.83	8	1.47	0.929	17501	0.997	0.071	1282	0.975
CABP2	-1.29	4	1.47	0.929	17502	0.997	0.0709	1281	0.975
C11orf65	-1.83	8	1.47	0.929	17503	0.997	0.0709	1280	0.975
IL18R1	-2.04	10	1.47	0.929	17504	0.997	0.0707	1279	0.975
RBBP8NL	-1.93	9	1.47	0.929	17505	0.997	0.0706	1278	0.975
CISD1	-2.03	10	1.47	0.929	17506	0.997	0.0705	1277	0.975
PSME3	-2.03	10	1.47	0.93	17507	0.997	0.0705	1276	0.975
NACC1	-2.03	10	1.47	0.93	17508	0.997	0.0704	1275	0.975
PANX2	-1.93	9	1.47	0.93	17509	0.997	0.0704	1274	0.975
DCLK1	-1.92	9	1.47	0.93	17510	0.997	0.0702	1273	0.975
C2orf74	-2.03	10	1.47	0.93	17511	0.997	0.0702	1272	0.975
USP50	-2.03	10	1.47	0.93	17512	0.997	0.0701	1271	0.975
POLN	-0.93	2	1.46	0.927	17453	0.997	0.0728	1330	0.975
TMCO2	-2.08	10	1.46	0.927	17454	0.997	0.0727	1329	0.975
CCDC27	-1.86	8	1.46	0.927	17455	0.997	0.0727	1328	0.975
PRPF40A	-2.08	10	1.46	0.927	17456	0.997	0.0726	1327	0.975
SEC63	-2.08	10	1.46	0.927	17457	0.997	0.0725	1326	0.975
DHX38	-2.08	10	1.46	0.927	17458	0.997	0.0725	1325	0.975
PEF1	-1.86	8	1.46	0.927	17459	0.997	0.0725	1324	0.975
MARK4	-2.08	10	1.46	0.928	17460	0.997	0.0725	1323	0.975
OR2B11	-1.86	8	1.46	0.928	17461	0.997	0.0725	1322	0.975
LNX1	-2.07	10	1.46	0.928	17462	0.997	0.0724	1321	0.975
TAF7	-1.85	8	1.46	0.928	17463	0.997	0.0724	1320	0.975
SLC40A1	-2.7	17	1.46	0.928	17464	0.997	0.0723	1319	0.975
KIAA1984	-2.07	10	1.46	0.928	17465	0.997	0.0723	1318	0.975
AMY1B	-2.07	10	1.46	0.928	17466	0.997	0.0722	1317	0.975
CBX8	-2.07	10	1.46	0.928	17467	0.997	0.0722	1316	0.975
HELT	-1.96	9	1.46	0.928	17468	0.997	0.0721	1315	0.975
COPS5	-2.07	10	1.46	0.928	17469	0.997	0.072	1314	0.975
COL4A4	-2.06	10	1.46	0.928	17470	0.997	0.072	1313	0.975
DEFB127	-1.85	8	1.46	0.928	17471	0.997	0.072	1312	0.975
PCDHB14	-1.96	9	1.46	0.928	17472	0.997	0.0719	1311	0.975
LYRM2	-2.06	10	1.46	0.928	17473	0.997	0.0718	1310	0.975
UTP3	-1.72	7	1.46	0.928	17474	0.997	0.0718	1309	0.975
SULF2	-2.06	10	1.46	0.928	17475	0.997	0.0717	1308	0.975
LINS	-1.72	7	1.46	0.928	17476	0.997	0.0716	1307	0.975
CDCA2	-2.06	10	1.46	0.928	17477	0.997	0.0716	1306	0.975
VMAC	-2.06	10	1.46	0.928	17478	0.997	0.0716	1305	0.975
ZNF28	-1.95	9	1.46	0.928	17479	0.997	0.0715	1304	0.975
MXD4	-2.05	10	1.46	0.928	17480	0.997	0.0715	1303	0.975
ADAMTS8	-2.05	10	1.46	0.929	17481	0.997	0.0715	1302	0.975
POC1B	-1.34	4	1.45	0.926	17424	0.997	0.0742	1359	0.975
ZNF41	-1.89	8	1.45	0.926	17425	0.997	0.0742	1358	0.975
TMEM55A	-2	9	1.45	0.926	17426	0.997	0.0741	1357	0.975
PPIC	-2.11	10	1.45	0.926	17427	0.997	0.0741	1356	0.975
DYNC1LI2	-2.11	10	1.45	0.926	17428	0.997	0.074	1355	0.975
DAP3	-2.11	10	1.45	0.926	17429	0.997	0.074	1354	0.975
CDKN1C	-2.11	10	1.45	0.926	17430	0.997	0.0739	1353	0.975
DEFB134	-2.1	10	1.45	0.926	17431	0.997	0.0739	1352	0.975
PRR3	-2.1	10	1.45	0.926	17432	0.997	0.0739	1351	0.975
CDH22	-1.88	8	1.45	0.926	17433	0.997	0.0738	1350	0.975
NDNL2	-1.88	8	1.45	0.926	17434	0.997	0.0737	1349	0.975
RNF20	-1.88	8	1.45	0.926	17435	0.997	0.0737	1348	0.975
SBK1	-2.1	10	1.45	0.926	17436	0.997	0.0735	1347	0.975
GCC1	-1.99	9	1.45	0.926	17437	0.997	0.0735	1346	0.975
KSR2	-1.99	9	1.45	0.927	17438	0.997	0.0735	1345	0.975
FOXF2	-2.1	10	1.45	0.927	17439	0.997	0.0735	1344	0.975
WFDC10A	-1.87	8	1.45	0.927	17440	0.997	0.0734	1343	0.975
FOXJ1	-2.09	10	1.45	0.927	17441	0.997	0.0734	1342	0.975
CTRB1	-2.09	10	1.45	0.927	17442	0.997	0.0733	1341	0.975
QTRT1	-2.09	10	1.45	0.927	17443	0.997	0.0732	1340	0.975
PHB	-1.98	9	1.45	0.927	17444	0.997	0.0732	1339	0.975
LBX2	-2.09	10	1.45	0.927	17445	0.997	0.0731	1338	0.975
ERV3-1	-1.98	9	1.45	0.927	17446	0.997	0.0731	1337	0.975
HOXB1	-2.08	10	1.45	0.927	17447	0.997	0.0729	1336	0.975
PCDHGA5	-2.08	10	1.45	0.927	17448	0.997	0.0729	1335	0.975
SLC5A3	-1.32	4	1.45	0.927	17449	0.997	0.0729	1334	0.975
GIMAP6	-1.98	9	1.45	0.927	17450	0.997	0.0729	1333	0.975
BRMS1L	-2.08	10	1.45	0.927	17451	0.997	0.0728	1332	0.975
TMEM189	-2.08	10	1.45	0.927	17452	0.997	0.0728	1331	0.975
SMG5	-2.03	9	1.44	0.924	17399	0.997	0.0756	1384	0.975
TAF5	-2.14	10	1.44	0.924	17400	0.997	0.0755	1383	0.975
C14orf1	-2.14	10	1.44	0.925	17401	0.997	0.0755	1382	0.975
LMX1A	-2.14	10	1.44	0.925	17402	0.997	0.0754	1381	0.975
MUC17	-2.13	10	1.44	0.925	17403	0.997	0.0753	1380	0.975
ZSCAN29	-1.91	8	1.44	0.925	17404	0.997	0.0752	1379	0.975
TMA7	-2.13	10	1.44	0.925	17405	0.997	0.0752	1378	0.975
CRYBB3	-2.13	10	1.44	0.925	17406	0.997	0.0751	1377	0.975
S100A16	-1.9	8	1.44	0.925	17407	0.997	0.075	1376	0.975
TMPRSS6	-2.13	10	1.44	0.925	17408	0.997	0.075	1375	0.975
MOGAT3	-2.13	10	1.44	0.925	17409	0.997	0.075	1374	0.975
LOC152586	-2.13	10	1.44	0.925	17410	0.997	0.0749	1373	0.975
PDCL	-2.13	10	1.44	0.925	17411	0.997	0.0749	1372	0.975
FAM111B	-1.9	8	1.44	0.925	17412	0.997	0.0748	1371	0.975
AEBP1	-2.12	10	1.44	0.925	17413	0.997	0.0747	1370	0.975
LRRC28	-1.77	7	1.44	0.925	17414	0.997	0.0746	1369	0.975
VARS2	-2.01	9	1.44	0.925	17415	0.997	0.0745	1368	0.975
ERCC6L	-1.89	8	1.44	0.925	17416	0.997	0.0745	1367	0.975
TAOK2	-1.89	8	1.44	0.926	17417	0.997	0.0745	1366	0.975
MRPL34	-2.01	9	1.44	0.926	17418	0.997	0.0744	1365	0.975
RRP36	-2.01	9	1.44	0.926	17419	0.997	0.0744	1364	0.975
NPAS1	-2.11	10	1.44	0.926	17420	0.997	0.0744	1363	0.975
TOP2A	-1.77	7	1.44	0.926	17421	0.997	0.0743	1362	0.975
SPON2	-1.89	8	1.44	0.926	17422	0.997	0.0743	1361	0.975
POLDIP2	-2.11	10	1.44	0.926	17423	0.997	0.0743	1360	0.975
MORC3	-1.81	7	1.43	0.923	17379	0.997	0.0771	1404	0.975
HSPA9	-2.06	9	1.43	0.923	17380	0.997	0.077	1403	0.975
NUDT5	-2.16	10	1.43	0.923	17381	0.997	0.0767	1402	0.975
TDG	-1.93	8	1.43	0.923	17382	0.997	0.0767	1401	0.975
MTSS1	-2.16	10	1.43	0.923	17383	0.997	0.0766	1400	0.975
SLC35A1	-1.93	8	1.43	0.924	17384	0.997	0.0764	1399	0.975
PARP10	-2.15	10	1.43	0.924	17385	0.997	0.0763	1398	0.975
C12orf45	-1.93	8	1.43	0.924	17386	0.997	0.0763	1397	0.975
RCL1	-2.15	10	1.43	0.924	17387	0.997	0.0763	1396	0.975
TERF2IP	-1.67	6	1.43	0.924	17388	0.997	0.0763	1395	0.975
CASP8AP2	-1.67	6	1.43	0.924	17389	0.997	0.0762	1394	0.975
AR	-2.15	10	1.43	0.924	17390	0.997	0.0761	1393	0.975
SZT2	-2.15	10	1.43	0.924	17391	0.997	0.0761	1392	0.975
WDR11	-1.92	8	1.43	0.924	17392	0.997	0.0761	1391	0.975
RABEP1	-2.15	10	1.43	0.924	17393	0.997	0.0761	1390	0.975
SPATA6	-2.15	10	1.43	0.924	17394	0.997	0.076	1389	0.975
RASGEF1B	-1.92	8	1.43	0.924	17395	0.997	0.076	1388	0.975
CAAP1	-2.15	10	1.43	0.924	17396	0.997	0.0759	1387	0.975
BMP10	-1.66	6	1.43	0.924	17397	0.997	0.0759	1386	0.975
ZNF142	-1.92	8	1.43	0.924	17398	0.997	0.0758	1385	0.975
FAM110B	-2.2	10	1.42	0.922	17341	0.997	0.0785	1442	0.975
KRTAP19-8	-2.2	10	1.42	0.922	17342	0.997	0.0785	1441	0.975
CD300LD	-1.96	8	1.42	0.922	17343	0.997	0.0784	1440	0.975
MAGEA6	-0.98	2	1.42	0.922	17344	0.997	0.0784	1439	0.975
LOC643037	-1.96	8	1.42	0.922	17345	0.997	0.0783	1438	0.975
CFHR4	-2.08	9	1.42	0.922	17346	0.997	0.0783	1437	0.975
2003-03-01	-2.19	10	1.42	0.922	17347	0.997	0.0783	1436	0.975
SCN1B	-2.19	10	1.42	0.922	17348	0.997	0.0782	1435	0.975
PMM2	-2.19	10	1.42	0.922	17349	0.997	0.0782	1434	0.975
OR52B6	-2.08	9	1.42	0.922	17350	0.997	0.0782	1433	0.975
EXTL1	-2.19	10	1.42	0.922	17351	0.997	0.0781	1432	0.975
C22orf39	-2.19	10	1.42	0.922	17352	0.997	0.0781	1431	0.975
POM121L2	-1.96	8	1.42	0.922	17353	0.997	0.0781	1430	0.975
IGHMBP2	-2.19	10	1.42	0.922	17354	0.997	0.078	1429	0.975
DDX1	-2.07	9	1.42	0.922	17355	0.997	0.078	1428	0.975
RNF186	-2.19	10	1.42	0.922	17356	0.997	0.0779	1427	0.975
SPPL2C	-1.95	8	1.42	0.922	17357	0.997	0.0778	1426	0.975
GRPR	-2.07	9	1.42	0.922	17358	0.997	0.0778	1425	0.975
C19orf10	-2.18	10	1.42	0.922	17359	0.997	0.0778	1424	0.975
SPRR2D	-2.07	9	1.42	0.922	17360	0.997	0.0778	1423	0.975
LRRC4B	-2.07	9	1.42	0.922	17361	0.997	0.0778	1422	0.975
SYT12	-2.18	10	1.42	0.922	17362	0.997	0.0778	1421	0.975
CYP2A6	-2.18	10	1.42	0.922	17363	0.997	0.0777	1420	0.975
DUS4L	-1.95	8	1.42	0.922	17364	0.997	0.0777	1419	0.975
SHPK	-2.18	10	1.42	0.922	17365	0.997	0.0776	1418	0.975
ATP6V1G3	-1.82	7	1.42	0.922	17366	0.997	0.0776	1417	0.975
NRARP	-2.18	10	1.42	0.922	17367	0.997	0.0775	1416	0.975
SCML4	-2.18	10	1.42	0.923	17368	0.997	0.0775	1415	0.975
OR9A2	-2.18	10	1.42	0.923	17369	0.997	0.0774	1414	0.975
FASTKD5	-2.18	10	1.42	0.923	17370	0.997	0.0774	1413	0.975
CCDC146	-2.18	10	1.42	0.923	17371	0.997	0.0774	1412	0.975
ZNF530	-2.18	10	1.42	0.923	17372	0.997	0.0774	1411	0.975
POLR3E	-2.17	10	1.42	0.923	17373	0.997	0.0773	1410	0.975
PRPF6	-2.17	10	1.42	0.923	17374	0.997	0.0773	1409	0.975
KCNH1	-1.94	8	1.42	0.923	17375	0.997	0.0773	1408	0.975
MARS2	-2.17	10	1.42	0.923	17376	0.997	0.0772	1407	0.975
CGN	-2.17	10	1.42	0.923	17377	0.997	0.0771	1406	0.975
OSBPL11	-2.17	10	1.42	0.923	17378	0.997	0.0771	1405	0.975
TRUB2	-2.23	10	1.41	0.92	17312	0.997	0.0799	1471	0.975
UHMK1	-2.23	10	1.41	0.92	17313	0.997	0.0799	1470	0.975
NDUFA5	-2.22	10	1.41	0.92	17314	0.997	0.0799	1469	0.975
MPPE1	-2.22	10	1.41	0.92	17315	0.997	0.0799	1468	0.975
SNX6	-1.72	6	1.41	0.92	17316	0.997	0.0799	1467	0.975
SETD1A	-2.22	10	1.41	0.92	17317	0.997	0.0798	1466	0.975
SP140	-2.22	10	1.41	0.92	17318	0.997	0.0798	1465	0.975
C12orf71	-1.99	8	1.41	0.92	17319	0.997	0.0797	1464	0.975
PTP4A1	-2.22	10	1.41	0.92	17320	0.997	0.0797	1463	0.975
TLE2	-2.22	10	1.41	0.92	17321	0.997	0.0797	1462	0.975
COX7A2	-1.98	8	1.41	0.92	17322	0.997	0.0795	1461	0.975
NAMPT	-2.1	9	1.41	0.921	17323	0.997	0.0795	1460	0.975
BCL2L2-PABPN1	-0.99	2	1.41	0.921	17324	0.997	0.0794	1459	0.975
ACTR10	-2.1	9	1.41	0.921	17325	0.997	0.0793	1458	0.975
PTPN20B	-0.99	2	1.41	0.921	17326	0.997	0.0793	1457	0.975
2007-03-01	-2.21	10	1.41	0.921	17327	0.997	0.0793	1456	0.975
C2CD4A	-2.21	10	1.41	0.921	17328	0.997	0.0791	1455	0.975
IL17RB	-1.98	8	1.41	0.921	17329	0.997	0.0791	1454	0.975
SCN4B	-2.21	10	1.41	0.921	17330	0.997	0.0791	1453	0.975
CHST11	-1.85	7	1.41	0.921	17331	0.997	0.0791	1452	0.975
MRGPRF	-2.21	10	1.41	0.921	17332	0.997	0.079	1451	0.975
ARPC2	-3.12	20	1.41	0.921	17333	0.997	0.079	1450	0.975
OR4K17	-2.09	9	1.41	0.921	17334	0.997	0.0789	1449	0.975
C8orf44-SGK3	-1.4	4	1.41	0.921	17335	0.997	0.0789	1448	0.975
LNPEP	-2.21	10	1.41	0.921	17336	0.997	0.0789	1447	0.975
OR3A3	-0.99	2	1.41	0.921	17337	0.997	0.0789	1446	0.975
TRMT2A	-2.2	10	1.41	0.921	17338	0.997	0.0786	1445	0.975
EPS8L3	-1.97	8	1.41	0.921	17339	0.997	0.0786	1444	0.975
TCEAL8	-2.09	9	1.41	0.921	17340	0.997	0.0786	1443	0.975
TOP1	-2.14	9	1.4	0.919	17287	0.997	0.0815	1496	0.975
WEE1	-2.25	10	1.4	0.919	17288	0.997	0.0814	1495	0.975
BTBD1	-2.25	10	1.4	0.919	17289	0.997	0.0814	1494	0.975
CARD10	-2.25	10	1.4	0.919	17290	0.997	0.0812	1493	0.975
CCL15	-1.01	2	1.4	0.919	17291	0.997	0.0812	1492	0.975
PARK7	-2.13	9	1.4	0.919	17292	0.997	0.0811	1491	0.975
FAM150A	-2.25	10	1.4	0.919	17293	0.997	0.081	1490	0.975
AGO2	-2.25	10	1.4	0.919	17294	0.997	0.081	1489	0.975
ARL4D	-2.24	10	1.4	0.919	17295	0.997	0.0809	1488	0.975
SUSD4	-2.01	8	1.4	0.919	17296	0.997	0.0809	1487	0.975
ADAT1	-2.24	10	1.4	0.919	17297	0.997	0.0808	1486	0.975
KITLG	-2	8	1.4	0.919	17298	0.997	0.0808	1485	0.975
VSTM1	-2.24	10	1.4	0.919	17299	0.997	0.0807	1484	0.975
SS18L1	-2.24	10	1.4	0.919	17300	0.997	0.0805	1483	0.975
DOK3	-1.73	6	1.4	0.92	17301	0.997	0.0805	1482	0.975
FSCN2	-2.24	10	1.4	0.92	17302	0.997	0.0804	1481	0.975
NOP2	-2.12	9	1.4	0.92	17303	0.997	0.0804	1480	0.975
USHBP1	-1.73	6	1.4	0.92	17304	0.997	0.0804	1479	0.975
WBP1L	-2.23	10	1.4	0.92	17305	0.997	0.0804	1478	0.975
C5orf22	-2.23	10	1.4	0.92	17306	0.997	0.0803	1477	0.975
MTHFSD	-2.23	10	1.4	0.92	17307	0.997	0.0803	1476	0.975
GTF3C3	-1.87	7	1.4	0.92	17308	0.997	0.0802	1475	0.975
TMEM167B	-2.23	10	1.4	0.92	17309	0.997	0.0802	1474	0.975
STMN3	-2.23	10	1.4	0.92	17310	0.997	0.0802	1473	0.975
TAS2R16	-2.23	10	1.4	0.92	17311	0.997	0.0802	1472	0.975
PLCD1	-2.28	10	1.39	0.917	17250	0.997	0.083	1533	0.975
KDELC1	-2.04	8	1.39	0.917	17251	0.997	0.083	1532	0.975
IGSF3	-2.04	8	1.39	0.917	17252	0.997	0.0829	1531	0.975
NUDT21	-1.44	4	1.39	0.917	17253	0.997	0.0829	1530	0.975
PHLDB1	-2.6	13	1.39	0.917	17254	0.997	0.0829	1529	0.975
SCUBE2	-2.28	10	1.39	0.917	17255	0.997	0.0828	1528	0.975
ART4	-2.04	8	1.39	0.917	17256	0.997	0.0828	1527	0.975
CPD	-2.28	10	1.39	0.917	17257	0.997	0.0827	1526	0.975
IFIT1	-2.04	8	1.39	0.917	17258	0.997	0.0826	1525	0.975
DLX3	-2.27	10	1.39	0.917	17259	0.997	0.0825	1524	0.975
OTC	-2.16	9	1.39	0.918	17260	0.997	0.0824	1523	0.975
FAM208A	-2.27	10	1.39	0.918	17261	0.997	0.0824	1522	0.975
VPS37C	-2.15	9	1.39	0.918	17262	0.997	0.0823	1521	0.975
PPOX	-1.9	7	1.39	0.918	17263	0.997	0.0822	1520	0.975
WDR20	-2.27	10	1.39	0.918	17264	0.997	0.0822	1519	0.975
PGGT1B	-1.76	6	1.39	0.918	17265	0.997	0.0821	1518	0.975
EIF3A	-2.27	10	1.39	0.918	17266	0.997	0.082	1517	0.975
NXPE2	-1.9	7	1.39	0.918	17267	0.997	0.082	1516	0.975
TMEM163	-2.27	10	1.39	0.918	17268	0.997	0.082	1515	0.975
CA12	-2.26	10	1.39	0.918	17269	0.997	0.0819	1514	0.975
PSMD1	-2.02	8	1.39	0.918	17270	0.997	0.0819	1513	0.975
ZNF227	-2.26	10	1.39	0.918	17271	0.997	0.0819	1512	0.975
FAM127A	-2.26	10	1.39	0.918	17272	0.997	0.0819	1511	0.975
ZBTB40	-2.26	10	1.39	0.918	17273	0.997	0.0819	1510	0.975
KAT6B	-2.02	8	1.39	0.918	17274	0.997	0.0818	1509	0.975
ZSCAN25	-2.26	10	1.39	0.918	17275	0.997	0.0818	1508	0.975
SULT1B1	-2.26	10	1.39	0.918	17276	0.997	0.0818	1507	0.975
CHST8	-2.02	8	1.39	0.918	17277	0.997	0.0818	1506	0.975
C6orf99	-2.02	8	1.39	0.918	17278	0.997	0.0818	1505	0.975
GNA14	-2.26	10	1.39	0.918	17279	0.997	0.0817	1504	0.975
C20orf202	-1.89	7	1.39	0.918	17280	0.997	0.0817	1503	0.975
IL15	-2.26	10	1.39	0.918	17281	0.997	0.0817	1502	0.975
ATP6V1B2	-2.26	10	1.39	0.918	17282	0.997	0.0817	1501	0.975
LRP1B	-2.26	10	1.39	0.918	17283	0.997	0.0816	1500	0.975
MAOB	-2.26	10	1.39	0.918	17284	0.997	0.0815	1499	0.975
SPNS1	-2.26	10	1.39	0.918	17285	0.997	0.0815	1498	0.975
HMGB2	-2.26	10	1.39	0.918	17286	0.997	0.0815	1497	0.975
CXCR6	-2.07	8	1.38	0.916	17223	0.997	0.0845	1560	0.975
APBA1	-2.31	10	1.38	0.916	17224	0.997	0.0844	1559	0.975
BST2	-2.31	10	1.38	0.916	17225	0.997	0.0843	1558	0.975
SRD5A3	-2.31	10	1.38	0.916	17226	0.997	0.0842	1557	0.975
TIMM44	-2.31	10	1.38	0.916	17227	0.997	0.0842	1556	0.975
ASB2	-2.06	8	1.38	0.916	17228	0.997	0.0842	1555	0.975
CTNND2	-2.3	10	1.38	0.916	17229	0.997	0.0841	1554	0.975
MCF2L	-2.3	10	1.38	0.916	17230	0.997	0.0841	1553	0.975
TAAR8	-2.3	10	1.38	0.916	17231	0.997	0.0839	1552	0.975
ISY1-RAB43	-1.46	4	1.38	0.916	17232	0.997	0.0839	1551	0.975
RPP38	-1.78	6	1.38	0.916	17233	0.997	0.0838	1550	0.975
SUGT1	-1.92	7	1.38	0.916	17234	0.997	0.0838	1549	0.975
CCNYL1	-2.18	9	1.38	0.916	17235	0.997	0.0838	1548	0.975
ADAMTS15	-2.3	10	1.38	0.916	17236	0.997	0.0836	1547	0.975
C4orf21	-2.29	10	1.38	0.916	17237	0.997	0.0835	1546	0.975
MIS12	-2.05	8	1.38	0.916	17238	0.997	0.0835	1545	0.975
UBE3B	-2.29	10	1.38	0.917	17239	0.997	0.0834	1544	0.975
SCG2	-2.05	8	1.38	0.917	17240	0.997	0.0832	1543	0.975
HLA-F	-2.29	10	1.38	0.917	17241	0.997	0.0832	1542	0.975
UBL4B	-2.29	10	1.38	0.917	17242	0.997	0.0832	1541	0.975
EGF	-2.29	10	1.38	0.917	17243	0.997	0.0832	1540	0.975
DICER1	-2.17	9	1.38	0.917	17244	0.997	0.0831	1539	0.975
PIWIL2	-2.29	10	1.38	0.917	17245	0.997	0.0831	1538	0.975
GSK3B	-2.29	10	1.38	0.917	17246	0.997	0.0831	1537	0.975
RAB44	-2.29	10	1.38	0.917	17247	0.997	0.0831	1536	0.975
ZDHHC20	-2.29	10	1.38	0.917	17248	0.997	0.0831	1535	0.975
LYL1	-2.04	8	1.38	0.917	17249	0.997	0.0831	1534	0.975
OSBPL3	-2.34	10	1.37	0.914	17192	0.997	0.0861	1591	0.975
RIMS3	-2.34	10	1.37	0.914	17193	0.997	0.0861	1590	0.975
PITPNC1	-2.34	10	1.37	0.914	17194	0.997	0.0859	1589	0.975
NFE2L3	-2.34	10	1.37	0.914	17195	0.997	0.0859	1588	0.975
PCDHA11	-2.34	10	1.37	0.914	17196	0.997	0.0858	1587	0.975
POLR3B	-2.34	10	1.37	0.914	17197	0.997	0.0858	1586	0.975
CXorf51A	-2.33	10	1.37	0.914	17198	0.997	0.0856	1585	0.975
SMYD1	-2.33	10	1.37	0.914	17199	0.997	0.0856	1584	0.975
SLC13A3	-2.33	10	1.37	0.914	17200	0.997	0.0855	1583	0.975
SPTBN5	-1.95	7	1.37	0.915	17201	0.997	0.0855	1582	0.975
C3orf33	-2.33	10	1.37	0.915	17202	0.997	0.0854	1581	0.975
DEFB105A	-1.8	6	1.37	0.915	17203	0.997	0.0853	1580	0.975
C12orf55	-2.08	8	1.37	0.915	17204	0.997	0.0853	1579	0.975
LOC643355	-2.33	10	1.37	0.915	17205	0.997	0.0853	1578	0.975
HTR7	-2.32	10	1.37	0.915	17206	0.997	0.0852	1577	0.975
LEO1	-2.32	10	1.37	0.915	17207	0.997	0.0852	1576	0.975
FCN3	-2.2	9	1.37	0.915	17208	0.997	0.0852	1575	0.975
SYT3	-2.32	10	1.37	0.915	17209	0.997	0.0851	1574	0.975
EXTL2	-2.2	9	1.37	0.915	17210	0.997	0.0851	1573	0.975
ITPRIPL1	-2.32	10	1.37	0.915	17211	0.997	0.0851	1572	0.975
HRNR	-1.64	5	1.37	0.915	17212	0.997	0.0851	1571	0.975
FCGR2A	-2.2	9	1.37	0.915	17213	0.997	0.085	1570	0.975
EXOSC10	-2.32	10	1.37	0.915	17214	0.997	0.0849	1569	0.975
TARS2	-1.8	6	1.37	0.915	17215	0.997	0.0849	1568	0.975
FYN	-2.32	10	1.37	0.915	17216	0.997	0.0848	1567	0.975
SDK2	-1.79	6	1.37	0.915	17217	0.997	0.0847	1566	0.975
INTS6	-2.32	10	1.37	0.915	17218	0.997	0.0847	1565	0.975
DVL2	-2.32	10	1.37	0.915	17219	0.997	0.0847	1564	0.975
RPL10	-2.07	8	1.37	0.915	17220	0.997	0.0846	1563	0.975
DENND1B	-2.07	8	1.37	0.915	17221	0.997	0.0846	1562	0.975
SYCN	-2.31	10	1.37	0.915	17222	0.997	0.0846	1561	0.975
MED20	-2.12	8	1.36	0.912	17177	0.997	0.0877	1606	0.975
ZNF415	-2.12	8	1.36	0.912	17178	0.997	0.0876	1605	0.975
FOCAD	-2.25	9	1.36	0.912	17179	0.997	0.0876	1604	0.975
CDCA4	-2.37	10	1.36	0.913	17180	0.997	0.0874	1603	0.975
ALPK3	-2.36	10	1.36	0.913	17181	0.997	0.0873	1602	0.975
PRKACA	-2.36	10	1.36	0.913	17182	0.997	0.0873	1601	0.975
IVD	-2.36	10	1.36	0.913	17183	0.997	0.0873	1600	0.975
NPBWR1	-2.36	10	1.36	0.913	17184	0.997	0.0873	1599	0.975
MEF2D	-2.36	10	1.36	0.913	17185	0.997	0.0872	1598	0.975
PROL1	-1.98	7	1.36	0.913	17186	0.997	0.0872	1597	0.975
SLC6A2	-2.36	10	1.36	0.913	17187	0.997	0.0871	1596	0.975
PPP2R5C	-2.11	8	1.36	0.913	17188	0.997	0.087	1595	0.975
RBMXL3	-2.11	8	1.36	0.913	17189	0.997	0.0868	1594	0.975
CHMP2A	-2.11	8	1.36	0.913	17190	0.997	0.0868	1593	0.975
PBX1	-2.23	9	1.36	0.913	17191	0.997	0.0867	1592	0.975
NFKBIE	-2.4	10	1.35	0.911	17148	0.997	0.0892	1635	0.975
PPP1R37	-2.4	10	1.35	0.911	17149	0.997	0.0892	1634	0.975
SLC2A13	-2.4	10	1.35	0.911	17150	0.997	0.0892	1633	0.975
RNASEH2A	-2.4	10	1.35	0.911	17151	0.997	0.0891	1632	0.975
POT1	-2	7	1.35	0.911	17152	0.997	0.0891	1631	0.975
PTCHD1	-2.14	8	1.35	0.911	17153	0.997	0.089	1630	0.975
BCL6	-2.39	10	1.35	0.911	17154	0.997	0.089	1629	0.975
KIAA1211L	-2.39	10	1.35	0.911	17155	0.997	0.089	1628	0.975
FGB	-2.39	10	1.35	0.911	17156	0.997	0.089	1627	0.975
BRICD5	-2.39	10	1.35	0.911	17157	0.997	0.089	1626	0.975
TOM1	-2.39	10	1.35	0.911	17158	0.997	0.0889	1625	0.975
ZNF408	-2.27	9	1.35	0.911	17159	0.997	0.0889	1624	0.975
C9orf117	-2.39	10	1.35	0.911	17160	0.997	0.0889	1623	0.975
UPK1B	-2.39	10	1.35	0.911	17161	0.997	0.0888	1622	0.975
LIN7A	-2.39	10	1.35	0.911	17162	0.997	0.0888	1621	0.975
CFTR	-2.39	10	1.35	0.911	17163	0.997	0.0888	1620	0.975
ADRB3	-2.39	10	1.35	0.911	17164	0.997	0.0886	1619	0.975
GLT6D1	-2.39	10	1.35	0.912	17165	0.997	0.0885	1618	0.975
ZCCHC5	-2.38	10	1.35	0.912	17166	0.997	0.0884	1617	0.975
OR51L1	-2.26	9	1.35	0.912	17167	0.997	0.0884	1616	0.975
SYCP2L	-2.38	10	1.35	0.912	17168	0.997	0.0884	1615	0.975
C1QL4	-2.13	8	1.35	0.912	17169	0.997	0.0883	1614	0.975
SEC14L4	-2.38	10	1.35	0.912	17170	0.997	0.0882	1613	0.975
KDM2A	-2.38	10	1.35	0.912	17171	0.997	0.0881	1612	0.975
SPANXN4	-1.84	6	1.35	0.912	17172	0.997	0.0878	1611	0.975
RAF1	-2.12	8	1.35	0.912	17173	0.997	0.0878	1610	0.975
SOX12	-2.37	10	1.35	0.912	17174	0.997	0.0877	1609	0.975
SSTR2	-2.37	10	1.35	0.912	17175	0.997	0.0877	1608	0.975
GLIS3	-2.37	10	1.35	0.912	17176	0.997	0.0877	1607	0.975
GLIPR1L1	-1.88	6	1.34	0.909	17116	0.997	0.0909	1667	0.975
PTPRC	-2.3	9	1.34	0.909	17117	0.997	0.0907	1666	0.975
ZNF578	-2.42	10	1.34	0.909	17118	0.997	0.0906	1665	0.975
MRPS12	-2.3	9	1.34	0.909	17119	0.997	0.0906	1664	0.975
PPM1E	-2.42	10	1.34	0.91	17120	0.997	0.0905	1663	0.975
ECM2	-2.16	8	1.34	0.91	17121	0.997	0.0905	1662	0.975
PRSS46	-1.71	5	1.34	0.91	17122	0.997	0.0904	1661	0.975
TTC21A	-2.42	10	1.34	0.91	17123	0.997	0.0904	1660	0.975
PPM1A	-2.42	10	1.34	0.91	17124	0.997	0.0904	1659	0.975
CBFA2T2	-2.42	10	1.34	0.91	17125	0.997	0.0903	1658	0.975
SMC1A	-1.53	4	1.34	0.91	17126	0.997	0.0903	1657	0.975
LEP	-2.42	10	1.34	0.91	17127	0.997	0.0903	1656	0.975
PRICKLE4	-2.16	8	1.34	0.91	17128	0.997	0.0902	1655	0.975
NID2	-2.41	10	1.34	0.91	17129	0.997	0.0901	1654	0.975
SMAD4	-2.41	10	1.34	0.91	17130	0.997	0.0901	1653	0.975
BGLAP	-2.02	7	1.34	0.91	17131	0.997	0.0901	1652	0.975
SMU1	-1.32	3	1.34	0.91	17132	0.997	0.0901	1651	0.975
OR4K2	-2.41	10	1.34	0.91	17133	0.997	0.0901	1650	0.975
CDH12	-2.41	10	1.34	0.91	17134	0.997	0.0901	1649	0.975
P2RY10	-2.16	8	1.34	0.91	17135	0.997	0.0901	1648	0.975
ZNF512B	-2.41	10	1.34	0.91	17136	0.997	0.09	1647	0.975
ALDH4A1	-2.41	10	1.34	0.91	17137	0.997	0.09	1646	0.975
BBOX1	-2.95	15	1.34	0.91	17138	0.997	0.09	1645	0.975
LRRC7	-2.29	9	1.34	0.91	17139	0.997	0.09	1644	0.975
HS6ST1	-2.41	10	1.34	0.91	17140	0.997	0.0899	1643	0.975
METTL25	-2.02	7	1.34	0.91	17141	0.997	0.0898	1642	0.975
CCR10	-2.41	10	1.34	0.91	17142	0.997	0.0898	1641	0.975
AKAP9	-2.41	10	1.34	0.91	17143	0.997	0.0898	1640	0.975
GTPBP10	-2.41	10	1.34	0.91	17144	0.997	0.0897	1639	0.975
RUVBL2	-1.32	3	1.34	0.91	17145	0.997	0.0896	1638	0.975
ZNF266	-2.41	10	1.34	0.91	17146	0.997	0.0896	1637	0.975
MYO5A	-2.4	10	1.34	0.911	17147	0.997	0.0895	1636	0.975
FERMT1	-2.46	10	1.33	0.907	17077	0.997	0.0926	1706	0.975
URGCP	-3.2	17	1.33	0.907	17078	0.997	0.0925	1705	0.975
PLCD4	-2.46	10	1.33	0.907	17079	0.997	0.0925	1704	0.975
SELM	-2.46	10	1.33	0.908	17080	0.997	0.0925	1703	0.975
MOV10L1	-2.45	10	1.33	0.908	17081	0.997	0.0924	1702	0.975
STRADB	-2.45	10	1.33	0.908	17082	0.997	0.0923	1701	0.975
VANGL2	-2.19	8	1.33	0.908	17083	0.997	0.0923	1700	0.975
SMAD5	-2.45	10	1.33	0.908	17084	0.997	0.0922	1699	0.975
MNT	-1.9	6	1.33	0.908	17085	0.997	0.0922	1698	0.975
CCNL2	-2.45	10	1.33	0.908	17086	0.997	0.0922	1697	0.975
BAIAP2L1	-2.45	10	1.33	0.908	17087	0.997	0.092	1696	0.975
DLGAP4	-2.19	8	1.33	0.908	17088	0.997	0.092	1695	0.975
EN1	-2.32	9	1.33	0.908	17089	0.997	0.092	1694	0.975
IFNA6	-1.89	6	1.33	0.908	17090	0.997	0.0919	1693	0.975
KBTBD7	-2.44	10	1.33	0.908	17091	0.997	0.0919	1692	0.975
TAF7L	-2.44	10	1.33	0.908	17092	0.997	0.0918	1691	0.975
OR2F2	-2.32	9	1.33	0.908	17093	0.997	0.0918	1690	0.975
CDH11	-2.44	10	1.33	0.908	17094	0.997	0.0918	1689	0.975
FBXO28	-2.44	10	1.33	0.908	17095	0.997	0.0918	1688	0.975
FBXO30	-2.44	10	1.33	0.908	17096	0.997	0.0917	1687	0.975
FOLR4	-2.18	8	1.33	0.908	17097	0.997	0.0917	1686	0.975
POLG2	-1.73	5	1.33	0.908	17098	0.997	0.0917	1685	0.975
OSGIN1	-2.04	7	1.33	0.908	17099	0.997	0.0916	1684	0.975
H2AFJ	-2.18	8	1.33	0.908	17100	0.997	0.0916	1683	0.975
ENSA	-2.18	8	1.33	0.908	17101	0.997	0.0916	1682	0.975
RABL6	-2.44	10	1.33	0.908	17102	0.997	0.0915	1681	0.975
HGC6.3	-2.44	10	1.33	0.909	17103	0.997	0.0915	1680	0.975
PPP2R2C	-2.44	10	1.33	0.909	17104	0.997	0.0914	1679	0.975
GPR141	-2.18	8	1.33	0.909	17105	0.997	0.0914	1678	0.975
ATXN1L	-2.18	8	1.33	0.909	17106	0.997	0.0914	1677	0.975
C2CD2	-2.18	8	1.33	0.909	17107	0.997	0.0913	1676	0.975
TMEM56	-1.88	6	1.33	0.909	17108	0.997	0.0912	1675	0.975
TOB1	-2.04	7	1.33	0.909	17109	0.997	0.0912	1674	0.975
SPATS2	-2.04	7	1.33	0.909	17110	0.997	0.0911	1673	0.975
RAB13	-2.43	10	1.33	0.909	17111	0.997	0.0911	1672	0.975
TCF7	-2.43	10	1.33	0.909	17112	0.997	0.0911	1671	0.975
PNPLA1	-2.31	9	1.33	0.909	17113	0.997	0.0911	1670	0.975
RPL31	-2.43	10	1.33	0.909	17114	0.997	0.0911	1669	0.975
PLCB3	-2.43	10	1.33	0.909	17115	0.997	0.091	1668	0.975
RPL14	-2.22	8	1.32	0.906	17053	0.997	0.0942	1730	0.975
MRPL18	-2.22	8	1.32	0.906	17054	0.997	0.0942	1729	0.975
GPX8	-2.49	10	1.32	0.906	17055	0.997	0.0942	1728	0.975
ABR	-2.48	10	1.32	0.906	17056	0.997	0.0941	1727	0.975
KRTAP12-3	-2.48	10	1.32	0.906	17057	0.997	0.0941	1726	0.975
BEX4	-2.48	10	1.32	0.906	17058	0.997	0.0941	1725	0.975
MAGOHB	-2.48	10	1.32	0.906	17059	0.997	0.0939	1724	0.975
LAMA1	-2.48	10	1.32	0.906	17060	0.997	0.0937	1723	0.975
TMEM242	-2.21	8	1.32	0.906	17061	0.997	0.0936	1722	0.975
KRTAP12-4	-2.47	10	1.32	0.906	17062	0.997	0.0935	1721	0.975
CAMKMT	-2.47	10	1.32	0.907	17063	0.997	0.0935	1720	0.975
SMIM18	-2.21	8	1.32	0.907	17064	0.997	0.0934	1719	0.975
PHKA2	-2.21	8	1.32	0.907	17065	0.997	0.0934	1718	0.975
OR9G4	-2.21	8	1.32	0.907	17066	0.997	0.0933	1717	0.975
RFC1	-2.21	8	1.32	0.907	17067	0.997	0.0932	1716	0.975
KIAA1586	-2.21	8	1.32	0.907	17068	0.997	0.0932	1715	0.975
CHD1	-1.91	6	1.32	0.907	17069	0.997	0.0931	1714	0.975
KIAA1045	-2.47	10	1.32	0.907	17070	0.997	0.0931	1713	0.975
TMCC3	-2.34	9	1.32	0.907	17071	0.997	0.093	1712	0.975
COX6C	-2.47	10	1.32	0.907	17072	0.997	0.093	1711	0.975
HSPBAP1	-2.46	10	1.32	0.907	17073	0.997	0.093	1710	0.975
C1orf35	-2.2	8	1.32	0.907	17074	0.997	0.093	1709	0.975
CYP2C19	-2.34	9	1.32	0.907	17075	0.997	0.0929	1708	0.975
HSPA1L	-2.2	8	1.32	0.907	17076	0.997	0.0927	1707	0.975
SUCLG1	-2.39	9	1.31	0.904	17017	0.997	0.0959	1766	0.975
PLXNC1	-2.51	10	1.31	0.904	17018	0.997	0.0959	1765	0.975
MUC5AC	-2.39	9	1.31	0.904	17019	0.997	0.0959	1764	0.975
MRPL12	-2.51	10	1.31	0.904	17020	0.997	0.0958	1763	0.975
RMND5B	-2.25	8	1.31	0.904	17021	0.997	0.0958	1762	0.975
DDX23	-1.95	6	1.31	0.904	17022	0.997	0.0958	1761	0.975
CDON	-2.25	8	1.31	0.904	17023	0.997	0.0957	1760	0.975
MC3R	-2.51	10	1.31	0.904	17024	0.997	0.0956	1759	0.975
PCDHGB5	-2.24	8	1.31	0.904	17025	0.997	0.0956	1758	0.975
OR2A2	-2.24	8	1.31	0.904	17026	0.997	0.0955	1757	0.975
PLEKHH3	-2.51	10	1.31	0.905	17027	0.997	0.0955	1756	0.975
CACNA2D3	-2.51	10	1.31	0.905	17028	0.997	0.0954	1755	0.975
C3orf55	-2.24	8	1.31	0.905	17029	0.997	0.0954	1754	0.975
TMUB1	-2.5	10	1.31	0.905	17030	0.997	0.0953	1753	0.975
CLN6	-2.5	10	1.31	0.905	17031	0.997	0.0953	1752	0.975
CLSTN2	-2.5	10	1.31	0.905	17032	0.997	0.0953	1751	0.975
CSNK2A1	-2.37	9	1.31	0.905	17033	0.997	0.0952	1750	0.975
PRRX2	-2.5	10	1.31	0.905	17034	0.997	0.0952	1749	0.975
KCTD11	-2.5	10	1.31	0.905	17035	0.997	0.0951	1748	0.975
FTL	-2.5	10	1.31	0.905	17036	0.997	0.0951	1747	0.975
PIP5K1C	-2.5	10	1.31	0.905	17037	0.997	0.095	1746	0.975
TTC36	-2.23	8	1.31	0.905	17038	0.997	0.0949	1745	0.975
FRAT1	-2.37	9	1.31	0.905	17039	0.997	0.0949	1744	0.975
AGXT	-2.5	10	1.31	0.905	17040	0.997	0.0948	1743	0.975
REPS1	-2.23	8	1.31	0.905	17041	0.997	0.0947	1742	0.975
PALB2	-2.49	10	1.31	0.905	17042	0.997	0.0947	1741	0.975
CTSD	-2.49	10	1.31	0.905	17043	0.997	0.0947	1740	0.975
WBSCR28	-2.49	10	1.31	0.905	17044	0.997	0.0947	1739	0.975
MYL12A	-3.43	19	1.31	0.905	17045	0.997	0.0946	1738	0.975
BASP1	-2.49	10	1.31	0.906	17046	0.997	0.0945	1737	0.975
PSMA7	-2.23	8	1.31	0.906	17047	0.997	0.0945	1736	0.975
HIST1H1C	-2.49	10	1.31	0.906	17048	0.997	0.0944	1735	0.975
VAMP2	-2.49	10	1.31	0.906	17049	0.997	0.0944	1734	0.975
STIM1	-2.23	8	1.31	0.906	17050	0.997	0.0944	1733	0.975
RNF103-CHMP3	-2.23	8	1.31	0.906	17051	0.997	0.0944	1732	0.975
CLDN17	-1.93	6	1.31	0.906	17052	0.997	0.0943	1731	0.975
DOCK4	-2.54	10	1.3	0.902	16981	0.997	0.0976	1802	0.975
OR4Q3	-1.8	5	1.3	0.902	16982	0.997	0.0976	1801	0.975
ICMT	-2.54	10	1.3	0.902	16983	0.997	0.0975	1800	0.975
CTTN	-2.54	10	1.3	0.903	16984	0.997	0.0974	1799	0.975
DENND5B	-2.27	8	1.3	0.903	16985	0.997	0.0974	1798	0.975
CD79B	-2.12	7	1.3	0.903	16986	0.997	0.0974	1797	0.975
PHGR1	-2.54	10	1.3	0.903	16987	0.997	0.0974	1796	0.975
ZNF22	-2.27	8	1.3	0.903	16988	0.997	0.0973	1795	0.975
SOHLH1	-2.54	10	1.3	0.903	16989	0.997	0.0973	1794	0.975
MAOA	-3.4	18	1.3	0.903	16990	0.997	0.0972	1793	0.975
ASIC1	-2.27	8	1.3	0.903	16991	0.997	0.0972	1792	0.975
PADI2	-2.53	10	1.3	0.903	16992	0.997	0.0971	1791	0.975
KRTAP12-1	-1.96	6	1.3	0.903	16993	0.997	0.0971	1790	0.975
B3GALT6	-2.4	9	1.3	0.903	16994	0.997	0.097	1789	0.975
CYP4X1	-2.53	10	1.3	0.903	16995	0.997	0.097	1788	0.975
EMD	-2.53	10	1.3	0.903	16996	0.997	0.0969	1787	0.975
VPS4A	-2.53	10	1.3	0.903	16997	0.997	0.0969	1786	0.975
PUSL1	-2.53	10	1.3	0.903	16998	0.997	0.0968	1785	0.975
SPRR4	-2.4	9	1.3	0.903	16999	0.997	0.0968	1784	0.975
GPN2	-2.4	9	1.3	0.903	17000	0.997	0.0968	1783	0.975
MVD	-2.53	10	1.3	0.903	17001	0.997	0.0967	1782	0.975
PARVG	-2.53	10	1.3	0.903	17002	0.997	0.0967	1781	0.975
OBP2A	-2.53	10	1.3	0.903	17003	0.997	0.0967	1780	0.975
POU6F1	-2.53	10	1.3	0.903	17004	0.997	0.0967	1779	0.975
KLRG2	-2.39	9	1.3	0.904	17005	0.997	0.0964	1778	0.975
TAZ	-1.95	6	1.3	0.904	17006	0.997	0.0964	1777	0.975
NDUFS2	-2.26	8	1.3	0.904	17007	0.997	0.0964	1776	0.975
DOCK8	-2.26	8	1.3	0.904	17008	0.997	0.0963	1775	0.975
CCDC149	-2.39	9	1.3	0.904	17009	0.997	0.0963	1774	0.975
CTSE	-2.26	8	1.3	0.904	17010	0.997	0.0963	1773	0.975
FGF7	-2.11	7	1.3	0.904	17011	0.997	0.0963	1772	0.975
GOLGA6L2	-2.52	10	1.3	0.904	17012	0.997	0.0961	1771	0.975
TCEB3C	-2.52	10	1.3	0.904	17013	0.997	0.0961	1770	0.975
SSX4	-2.39	9	1.3	0.904	17014	0.997	0.0961	1769	0.975
KCNAB3	-2.52	10	1.3	0.904	17015	0.997	0.0961	1768	0.975
TEX10	-1.78	5	1.3	0.904	17016	0.997	0.096	1767	0.975
DBH	-2.57	10	1.29	0.901	16953	0.997	0.0994	1830	0.975
TMX1	-2.57	10	1.29	0.901	16954	0.997	0.0993	1829	0.975
ACTR8	-2.3	8	1.29	0.901	16955	0.997	0.0993	1828	0.975
IMP4	-2.3	8	1.29	0.901	16956	0.997	0.0992	1827	0.975
LHX4	-2.3	8	1.29	0.901	16957	0.997	0.0992	1826	0.975
CABYR	-2.57	10	1.29	0.901	16958	0.997	0.0991	1825	0.975
MFSD7	-2.57	10	1.29	0.901	16959	0.997	0.099	1824	0.975
CIAO1	-2.57	10	1.29	0.901	16960	0.997	0.099	1823	0.975
F7	-2.29	8	1.29	0.901	16961	0.997	0.0989	1822	0.975
MICALL1	-2.56	10	1.29	0.901	16962	0.997	0.0989	1821	0.975
NUP210L	-2.56	10	1.29	0.901	16963	0.997	0.0988	1820	0.975
CLPB	-2.56	10	1.29	0.901	16964	0.997	0.0988	1819	0.975
CCDC148	-2.43	9	1.29	0.901	16965	0.997	0.0987	1818	0.975
TTC31	-2.56	10	1.29	0.901	16966	0.997	0.0986	1817	0.975
RPA3	-2.43	9	1.29	0.902	16967	0.997	0.0984	1816	0.975
CDC14A	-2.55	10	1.29	0.902	16968	0.997	0.0983	1815	0.975
BARHL1	-2.55	10	1.29	0.902	16969	0.997	0.0982	1814	0.975
DDX26B	-2.28	8	1.29	0.902	16970	0.997	0.0982	1813	0.975
ST8SIA2	-2.55	10	1.29	0.902	16971	0.997	0.0982	1812	0.975
FRG2B	-1.61	4	1.29	0.902	16972	0.997	0.0982	1811	0.975
CD6	-2.55	10	1.29	0.902	16973	0.997	0.0982	1810	0.975
PPP5D1	-2.13	7	1.29	0.902	16974	0.997	0.0979	1809	0.975
TAB1	-2.42	9	1.29	0.902	16975	0.997	0.0978	1808	0.975
TMEM88B	-2.42	9	1.29	0.902	16976	0.997	0.0978	1807	0.975
OR5M9	-2.55	10	1.29	0.902	16977	0.997	0.0978	1806	0.975
TRIT1	-2.41	9	1.29	0.902	16978	0.997	0.0978	1805	0.975
CRNKL1	-2.41	9	1.29	0.902	16979	0.997	0.0977	1804	0.975
KLHL28	-2.54	10	1.29	0.902	16980	0.997	0.0977	1803	0.975
POU5F2	-2.6	10	1.28	0.899	16925	0.997	0.101	1858	0.975
CNIH3	-2.47	9	1.28	0.899	16926	0.997	0.101	1857	0.975
WDR65	-2.6	10	1.28	0.899	16927	0.997	0.101	1856	0.975
COMTD1	-2.6	10	1.28	0.899	16928	0.997	0.101	1855	0.975
CEPT1	-2.46	9	1.28	0.899	16929	0.997	0.101	1854	0.975
CENPM	-2.6	10	1.28	0.899	16930	0.997	0.101	1853	0.975
C7orf25	-2.6	10	1.28	0.899	16931	0.997	0.101	1852	0.975
GPR132	-2.6	10	1.28	0.899	16932	0.997	0.101	1851	0.975
ZFP57	-2.6	10	1.28	0.899	16933	0.997	0.101	1850	0.975
CDHR5	-2.6	10	1.28	0.899	16934	0.997	0.101	1849	0.975
SUPT20H	-2.17	7	1.28	0.899	16935	0.997	0.101	1848	0.975
SRRM2	-2.59	10	1.28	0.899	16936	0.997	0.101	1847	0.975
SLC25A11	-2.59	10	1.28	0.899	16937	0.997	0.101	1846	0.975
IQCA1	-2.46	9	1.28	0.899	16938	0.997	0.101	1845	0.975
TYW1	-2.59	10	1.28	0.899	16939	0.997	0.101	1844	0.975
ITGA8	-2.59	10	1.28	0.899	16940	0.997	0.101	1843	0.975
BOC	-2.59	10	1.28	0.9	16941	0.997	0.1	1842	0.975
NDUFS5	-3.28	16	1.28	0.9	16942	0.997	0.1	1841	0.975
CAMKK2	-2.59	10	1.28	0.9	16943	0.997	0.1	1840	0.975
TARM1	-2	6	1.28	0.9	16944	0.997	0.1	1839	0.975
NMUR1	-2.46	9	1.28	0.9	16945	0.997	0.1	1838	0.975
RGP1	-2.31	8	1.28	0.9	16946	0.997	0.1	1837	0.975
TOP3A	-2.16	7	1.28	0.9	16947	0.997	0.1	1836	0.975
BSX	-2.58	10	1.28	0.9	16948	0.997	0.1	1835	0.975
MFSD4	-2.58	10	1.28	0.9	16949	0.997	0.0999	1834	0.975
RPL17	-2.16	7	1.28	0.9	16950	0.997	0.0998	1833	0.975
ALG14	-2.44	9	1.28	0.9	16951	0.997	0.0996	1832	0.975
TGM2	-2.57	10	1.28	0.9	16952	0.997	0.0995	1831	0.975
EGFR	-2.63	10	1.27	0.897	16895	0.997	0.103	1888	0.975
FLYWCH1	-2.63	10	1.27	0.897	16896	0.997	0.103	1887	0.975
LRRC66	-2.63	10	1.27	0.897	16897	0.997	0.103	1886	0.975
PLA2G2F	-2.63	10	1.27	0.897	16898	0.997	0.103	1885	0.975
RBMS3	-2.63	10	1.27	0.897	16899	0.997	0.103	1884	0.975
OCM2	-1.86	5	1.27	0.897	16900	0.997	0.103	1883	0.975
PCBD1	-2.49	9	1.27	0.897	16901	0.997	0.103	1882	0.975
SLC25A28	-2.62	10	1.27	0.898	16902	0.997	0.102	1881	0.975
MRPS6	-2.62	10	1.27	0.898	16903	0.997	0.102	1880	0.975
ING4	-2.62	10	1.27	0.898	16904	0.997	0.102	1879	0.975
IL13RA1	-2.62	10	1.27	0.898	16905	0.997	0.102	1878	0.975
DCAF17	-2.62	10	1.27	0.898	16906	0.997	0.102	1877	0.975
KRR1	-2.62	10	1.27	0.898	16907	0.997	0.102	1876	0.975
SS18L2	-2.34	8	1.27	0.898	16908	0.997	0.102	1875	0.975
BCOR	-2.62	10	1.27	0.898	16909	0.997	0.102	1874	0.975
PTGIR	-2.48	9	1.27	0.898	16910	0.997	0.102	1873	0.975
FPGS	-2.61	10	1.27	0.898	16911	0.997	0.102	1872	0.975
GNG10	-2.61	10	1.27	0.898	16912	0.997	0.102	1871	0.975
PSMA1	-2.19	7	1.27	0.898	16913	0.997	0.102	1870	0.975
EVA1A	-2.61	10	1.27	0.898	16914	0.997	0.102	1869	0.975
SRBD1	-2.48	9	1.27	0.898	16915	0.997	0.102	1868	0.975
NOTCH4	-3.69	20	1.27	0.898	16916	0.997	0.102	1867	0.975
POC1B-GALNT4	-2.33	8	1.27	0.898	16917	0.997	0.102	1866	0.975
GPR137B	-2.61	10	1.27	0.898	16918	0.997	0.102	1865	0.975
UBE2S	-2.61	10	1.27	0.899	16919	0.997	0.101	1864	0.975
MAP1LC3B2	-2.33	8	1.27	0.899	16920	0.997	0.101	1863	0.975
SIRT2	-2.6	10	1.27	0.899	16921	0.997	0.101	1862	0.975
DHX29	-2.47	9	1.27	0.899	16922	0.997	0.101	1861	0.975
KIAA0895L	-2.6	10	1.27	0.899	16923	0.997	0.101	1860	0.975
OR2T29	-2.6	10	1.27	0.899	16924	0.997	0.101	1859	0.975
LRR1	-2.38	8	1.26	0.895	16864	0.997	0.105	1919	0.975
MRPL53	-2.52	9	1.26	0.895	16865	0.997	0.105	1918	0.975
VCAM1	-2.66	10	1.26	0.896	16866	0.997	0.104	1917	0.975
SIPA1L2	-2.66	10	1.26	0.896	16867	0.997	0.104	1916	0.975
TEP1	-2.65	10	1.26	0.896	16868	0.997	0.104	1915	0.975
NUF2	-2.65	10	1.26	0.896	16869	0.997	0.104	1914	0.975
P2RX3	-2.52	9	1.26	0.896	16870	0.997	0.104	1913	0.975
NRDE2	-1.45	3	1.26	0.896	16871	0.997	0.104	1912	0.975
UPRT	-2.05	6	1.26	0.896	16872	0.997	0.104	1911	0.975
ITLN1	-2.65	10	1.26	0.896	16873	0.997	0.104	1910	0.975
SHC4	-2.22	7	1.26	0.896	16874	0.997	0.104	1909	0.975
FOXN2	-2.65	10	1.26	0.896	16875	0.997	0.104	1908	0.975
EMX1	-3.56	18	1.26	0.896	16876	0.997	0.104	1907	0.975
ZFP41	-2.65	10	1.26	0.896	16877	0.997	0.104	1906	0.975
WNT8B	-2.65	10	1.26	0.896	16878	0.997	0.104	1905	0.975
ZNF791	-2.65	10	1.26	0.896	16879	0.997	0.104	1904	0.975
GLIS1	-2.65	10	1.26	0.896	16880	0.997	0.104	1903	0.975
METTL22	-2.65	10	1.26	0.896	16881	0.997	0.104	1902	0.975
FLT4	-2.65	10	1.26	0.896	16882	0.997	0.104	1901	0.975
DIO2	-2.65	10	1.26	0.896	16883	0.997	0.104	1900	0.975
ARHGEF2	-2.64	10	1.26	0.896	16884	0.997	0.104	1899	0.975
KCNK2	-2.36	8	1.26	0.896	16885	0.997	0.104	1898	0.975
RGS9	-2.64	10	1.26	0.896	16886	0.997	0.104	1897	0.975
SPERT	-2.64	10	1.26	0.896	16887	0.997	0.104	1896	0.975
AKT2	-2.64	10	1.26	0.896	16888	0.997	0.104	1895	0.975
C11orf35	-2.64	10	1.26	0.897	16889	0.997	0.103	1894	0.975
TMEM117	-2.64	10	1.26	0.897	16890	0.997	0.103	1893	0.975
MAF	-2.36	8	1.26	0.897	16891	0.997	0.103	1892	0.975
CFH	-2.2	7	1.26	0.897	16892	0.997	0.103	1891	0.975
FBXO5	-2.63	10	1.26	0.897	16893	0.997	0.103	1890	0.975
ASPRV1	-2.63	10	1.26	0.897	16894	0.997	0.103	1889	0.975
ZMYM6NB	-2.4	8	1.25	0.894	16826	0.997	0.106	1957	0.975
ZNF337	-2.69	10	1.25	0.894	16827	0.997	0.106	1956	0.975
MBD3L5	-1.7	4	1.25	0.894	16828	0.997	0.106	1955	0.975
EPC2	-2.68	10	1.25	0.894	16829	0.997	0.106	1954	0.975
CPT1C	-2.55	9	1.25	0.894	16830	0.997	0.106	1953	0.975
KIAA1161	-2.68	10	1.25	0.894	16831	0.997	0.106	1952	0.975
SFT2D3	-2.68	10	1.25	0.894	16832	0.997	0.106	1951	0.975
TRAIP	-2.54	9	1.25	0.894	16833	0.997	0.106	1950	0.975
CORO7	-2.68	10	1.25	0.894	16834	0.997	0.106	1949	0.975
NR2F2	-2.68	10	1.25	0.894	16835	0.997	0.106	1948	0.975
FBLN5	-2.68	10	1.25	0.894	16836	0.997	0.106	1947	0.975
IL17RC	-2.68	10	1.25	0.894	16837	0.997	0.106	1946	0.975
RSPO1	-2.68	10	1.25	0.894	16838	0.997	0.106	1945	0.975
OR9K2	-2.39	8	1.25	0.894	16839	0.997	0.106	1944	0.975
INSIG1	-2.68	10	1.25	0.894	16840	0.997	0.106	1943	0.975
CEACAM4	-2.07	6	1.25	0.894	16841	0.997	0.106	1942	0.975
GPN3	-2.67	10	1.25	0.894	16842	0.997	0.106	1941	0.975
PTK2B	-2.67	10	1.25	0.894	16843	0.997	0.106	1940	0.975
C5orf64	-2.67	10	1.25	0.894	16844	0.997	0.106	1939	0.975
VWA2	-2.39	8	1.25	0.895	16845	0.997	0.105	1938	0.975
SLC1A4	-2.67	10	1.25	0.895	16846	0.997	0.105	1937	0.975
KRTAP4-1	-2.07	6	1.25	0.895	16847	0.997	0.105	1936	0.975
OR5B2	-2.67	10	1.25	0.895	16848	0.997	0.105	1935	0.975
GRXCR2	-2.39	8	1.25	0.895	16849	0.997	0.105	1934	0.975
OR4D11	-2.07	6	1.25	0.895	16850	0.997	0.105	1933	0.975
CD97	-2.67	10	1.25	0.895	16851	0.997	0.105	1932	0.975
SLC25A10	-1.69	4	1.25	0.895	16852	0.997	0.105	1931	0.975
PRKACB	-2.67	10	1.25	0.895	16853	0.997	0.105	1930	0.975
GOSR1	-2.67	10	1.25	0.895	16854	0.997	0.105	1929	0.975
PRR9	-2.53	9	1.25	0.895	16855	0.997	0.105	1928	0.975
ATP2B2	-3.77	20	1.25	0.895	16856	0.997	0.105	1927	0.975
SUZ12	-2.66	10	1.25	0.895	16857	0.997	0.105	1926	0.975
RASL12	-2.66	10	1.25	0.895	16858	0.997	0.105	1925	0.975
CALB1	-2.66	10	1.25	0.895	16859	0.997	0.105	1924	0.975
RAVER2	-2.66	10	1.25	0.895	16860	0.997	0.105	1923	0.975
RSPO2	-2.66	10	1.25	0.895	16861	0.997	0.105	1922	0.975
SFXN1	-2.66	10	1.25	0.895	16862	0.997	0.105	1921	0.975
RASAL1	-2.38	8	1.25	0.895	16863	0.997	0.105	1920	0.975
PLAC9	-2.1	6	1.24	0.892	16794	0.997	0.108	1989	0.975
CRMP1	-3.64	18	1.24	0.892	16795	0.997	0.108	1988	0.975
HCST	-2.72	10	1.24	0.892	16796	0.997	0.108	1987	0.975
RCCD1	-3.74	19	1.24	0.892	16797	0.997	0.108	1986	0.975
TAS2R31	-2.43	8	1.24	0.892	16798	0.997	0.108	1985	0.975
ULK2	-2.71	10	1.24	0.892	16799	0.997	0.108	1984	0.975
IGSF6	-2.71	10	1.24	0.892	16800	0.997	0.108	1983	0.975
INO80E	-1.72	4	1.24	0.892	16801	0.997	0.108	1982	0.975
DUSP18	-2.71	10	1.24	0.892	16802	0.997	0.108	1981	0.975
HSPBP1	-2.71	10	1.24	0.892	16803	0.997	0.108	1980	0.975
ZNF254	-2.71	10	1.24	0.892	16804	0.997	0.108	1979	0.975
HNF4A	-2.42	8	1.24	0.892	16805	0.997	0.108	1978	0.975
EPGN	-2.71	10	1.24	0.892	16806	0.997	0.108	1977	0.975
TUBD1	-2.71	10	1.24	0.892	16807	0.997	0.108	1976	0.975
LIPF	-1.71	4	1.24	0.892	16808	0.997	0.108	1975	0.975
ME1	-2.7	10	1.24	0.892	16809	0.997	0.108	1974	0.975
SNAP25	-2.7	10	1.24	0.893	16810	0.997	0.107	1973	0.975
AEBP2	-2.56	9	1.24	0.893	16811	0.997	0.107	1972	0.975
GRAMD3	-2.41	8	1.24	0.893	16812	0.997	0.107	1971	0.975
ASTL	-2.7	10	1.24	0.893	16813	0.997	0.107	1970	0.975
FOXD4	-2.7	10	1.24	0.893	16814	0.997	0.107	1969	0.975
RPS10	-2.69	10	1.24	0.893	16815	0.997	0.107	1968	0.975
C14orf166	-2.41	8	1.24	0.893	16816	0.997	0.107	1967	0.975
GJD2	-2.41	8	1.24	0.893	16817	0.997	0.107	1966	0.975
PCDHB3	-2.55	9	1.24	0.893	16818	0.997	0.107	1965	0.975
FLJ22184	-2.41	8	1.24	0.893	16819	0.997	0.107	1964	0.975
MMS22L	-2.41	8	1.24	0.893	16820	0.997	0.107	1963	0.975
ORC2	-2.41	8	1.24	0.893	16821	0.997	0.107	1962	0.975
CCL7	-2.69	10	1.24	0.893	16822	0.997	0.107	1961	0.975
GPR183	-2.41	8	1.24	0.893	16823	0.997	0.107	1960	0.975
PBX2	-2.41	8	1.24	0.893	16824	0.997	0.107	1959	0.975
SDR42E2	-2.4	8	1.24	0.893	16825	0.997	0.107	1958	0.975
NTM	-2.6	9	1.23	0.89	16760	0.997	0.11	2023	0.975
ARL15	-2.46	8	1.23	0.89	16761	0.997	0.11	2022	0.975
RNASET2	-2.74	10	1.23	0.89	16762	0.997	0.11	2021	0.975
AKTIP	-2.74	10	1.23	0.89	16763	0.997	0.11	2020	0.975
B3GNT6	-2.74	10	1.23	0.89	16764	0.997	0.11	2019	0.975
SPDL1	-2.12	6	1.23	0.89	16765	0.997	0.11	2018	0.975
DZIP1L	-2.74	10	1.23	0.89	16766	0.997	0.11	2017	0.975
CNBD1	-2.74	10	1.23	0.89	16767	0.997	0.11	2016	0.975
MLKL	-2.74	10	1.23	0.89	16768	0.997	0.11	2015	0.975
RPL23A	-2.6	9	1.23	0.89	16769	0.997	0.11	2014	0.975
[truncated: 16,783 more rows]
