# Supplementary material for: Removal of TREX1 activity enhances CRISPR–Cas9-mediated homologous recombination
Source: Nat Biotechnol. Author manuscript; Available in PMC 2025 Jul 25. (PMC12263433; doi:10.1038/s41587-024-02356-3)
Supplement: Supplementary Table 2 [file NIHMS2092117-supplement-Supplementary_Table_2.xlsx]

## Sheet: Sheet1
Oligo_ID	DNA sequence
priEK_i5-1	ACACTCTTTCCCTACACGACGCTCTTCCGATCTcttggagaaccaccttgttgg
priEK_i7-1	GTGACTGGAGTTCAGACGTGTGCTCTTCCGATCTcctaatggatcctagtactcg
priEK_i501-1	AATGATACGGCGACCACCGAGATCTACACAGCGCTAGACACTCTTTCCCTACACGACG
priEK_i701-1	CAAGCAGAAGACGGCATACGAGATAACCGCGGGTGACTGGAGTTCAGACGTG
T7RevLong	AAAAAAGCACCGACTCGGTGCCACTTTTTCAAGTTGATAACGGACTAGCCTTATTTTAACTTGCTATTTCTAGCTCTAAAAC
T7FwdAmp	GGATCCTAATACGACTCACTATAG
T7RevAmp	AAAAAAGCACCGACTCGG
priEK-35	agcacaaaaggaaactcaccct
priEK-37	gcggtaatacggttatccaccc
T7FwdLong_ABCA3	GGATCCTAATACGACTCACTATAGAACCTGCTTCAGAGACTCAGGTTTTAGAGCTAGAA
T7FwdLong_CXCR4	GGATCCTAATACGACTCACTATAGGAAGCGTGATGACAAAGAGGGTTTTAGAGCTAGAA
T7FwdLong_FANCD2	GGATCCTAATACGACTCACTATAGGTGAAGTATTCTCTATCAGTGTTTTAGAGCTAGAA
T7FwdLong_HBB	GGATCCTAATACGACTCACTATAGCTTGCCCCACAGGGCAGTAAGTTTTAGAGCTAGAA
T7FwdLong_UROS	GGATCCTAATACGACTCACTATAGGGAAGCAGCAGAGTTATGTTGTTTTAGAGCTAGAA
BFP_to_GFP_ssODN_template	GCCACCTACGGCAAGCTGACCCTGAAGTTCATCTGCACCACCGGCAAGCTGCCCGTGCCCTGGCCCACCCTCGTGACCACCCTGACGTACGGCGTGCAGTGCTTCAGCCGCTACCCCGACCACATGA
oLM671 ABCA3_NGS_F	CTTTCCCTACACGACGCTCTTCCGATCTAGGGTGCGCCTACCTCATC
oLM672 ABCA3_NGS_R	GGAGTTCAGACGTGTGCTCTTCCGATCTGTGGGGAGCATCTCGCCA
ssODN template_ABCA3	CCTGCTCTTCCTCATCGAGACCAACCTGCTTCAGAGACTCGGGCATCCTCTGCGCCCTCCGGAGGAGGCGGACACTGGTG
oLM292 UROS_NGS-fwd	ACACTCTTTCCCTACACGACGCTCTTCCGATCTggaatttagtctcccagcag
oLM300 UROS_NGS-rev	GTGACTGGAGTTCAGACGTGTGCTCTTCCGATCTctttttggtgtgcagcttt
UROS_ssODN_template	CGGGGGACTCATTTTTACCAGCCCCAGAGCAGTGGAAGCAGCAGAGTTATTAGGTTTGGAGCAAAACAATAAAACTGAAGGTGAGGGTGGGTCTGCTGTGGAT
priEK-224	TGAGGGTTTGAAGTCCAACTCC
priEK-225	ACCCAAGAGTCTTCTCTGTCTCC
oCY600_HBB_491_v2F	CTTTCCCTACACGACGCTCTTCCGATCTttgataccaacctgcccagg
oCY601_HBB_492_v2R	GGAGTTCAGACGTGTGCTCTTCCGATCTcttacatttgcttctgacacaact
HBB_ssODN_template	tcagggcagagccatctattgcttacaTTTGCTTCTGACACAACTGTGTTCACTAGCAACCTCAAACAGACACCATGGTGCACCTGACTCCTgtaGAGAAGTCTGCGGTTACTGCCCTGTGGGGCAAGGTGAACGTGGATGAAGTTGGTGGTGAGGCCCTGGGCAGGT
priEK-406_FANCD2_NGS_f	ACACTCTTTCCCTACACGACGCTCTTCCGATCTTCTCAAGTCATTGTCTGCCCAG
priEK-407__FANCD2_NGS_r	GTGACTGGAGTTCAGACGTGTGCTCTTCCGATCTGAGGCTTGAAAGGACATCCAGG
FANCD2_ssODN_template	TGATTTTCTCAAGTCATTGTCTGCCCAGCTCTGTTCAAACCATTATACAACTTTTTTCTTTTTCTACCATTCACAGTGATCTACTGATAGAGAATACTCACTCACTGTCCCAATCCTGGAT
priEK-408_CXCR4_NGS_f	ACACTCTTTCCCTACACGACGCTCTTCCGATCTGGATTGGTCATCCTGGTCATGG
priEK-409_CXCR4_NGS_f	GTGACTGGAGTTCAGACGTGTGCTCTTCCGATCTTCCCAAAGTACCAGTTTGCCAC
CXCR4_ssODN_template	ATGGATTGGTCATCCTGGTCATGGGTTACCAGAAGAAACTGAGAAGCATGACGGACAAGTACAGGCTGCACCTGTCAGTGGCCGACATGTTCTTTGTCATCACGCTTCCCTTCTGGGCAGTTGATGC
pEK-qPCR-61_TREX1_qPCR_f1	GTGTGCAGCCGAGTCACTAc
pEK-qPCR-62_TREX1_qPCR_r1	AGTGGCCTCCATGTCGAAAA
pEK-qPCR-65_TREX1_qPCR_f2	GTACCCAACCATGGGCTCG
pEK-qPCR-66_TREX1_qPCR_r2	ACATCTGTGGACAGCCAGC
MB387_gapdh for	CAACAGCGACACCCACTCCT
MB388_gapdh rev	CACCCTGTTGCTGTAGCCAAA
sgRNA_TREX1-1 protospacer	CAGGCAGCTGGAAGGACCA
sgRNA_TREX1-2 protospacer	TCGGCTGCACACTCTCCCG
sgRNA_TREX1-3 protospacer	GCAGGTACGTACCCAACCAT
sgNT_protospacer	GTATTACTGATATTGGTGG
T7FwdLong_RAB11A	GGATCCTAATACGACTCACTATAGGGTAGTCGTACTCGTCGTCGGTTTTAGAGCTAGAA
priEK-529_LMNB1	GGATCCTAATACGACTCACTATAGGGGGTCGCAGTCGCCATGGCGTTTTAGAGCTAGAA
priEK-567_FBL	GGATCCTAATACGACTCACTATAGAACTGAAGTTCAGCGCTGTCGTTTTAGAGCTAGAA
priEK-534-RAB11a_donor-F	GGTAGCTAGGAGTTCCAGGAC
priEK-535-RAB11a_donor-R	ACGATGTGGGAGAAGGCAGTC
oLM547 FBL_HDRT_F	GAAAAACAGCCCAAAGCCCTGT
oLM548 FBL_HDRT_R	AGCAAAATGGCGACCACAACAA
priEK-563_LMNB1_donor-F	ccattggcccatggtagtcac
priEK-564_LMNB1_donir_R	ccctgctccgctatgaactcta
sgRNA_TREX1-1 protospacer (cutting guide)	AGCTTGTCTACCACACGCGG
sgRNA_TREX1-2 protospacer (cutting guide)	GAGAGCTTGTCTACCACACG
sgRNA_TREX1-3 protospacer (cutting guide)	GGAGCAGGGGGAAGTCGTAG
sgRNA_NT-1 protospacer (cutting guide)	TCAACGCTTCGATGACAACC
sgRNA_NT-1 protospacer (cutting guide)	GCATCTACACCCGCCTGTAC
